# Supplementary material for: (Z)-2-[(E)-2-(1-Benzothio­phen-3-yl­methyl­idene)hydrazin-1-yl­idene]-1,2-diphenyl­ethanone
Source: Acta Crystallogr Sect E Struct Rep Online. 2012 Jul 28;68(Pt 8):o2579–80. doi: 10.1107/S1600536812030978 (PMC3415019; doi:10.1107/S1600536812030978)
Supplement: Supplementary file 1 [file e-68-o2579-sup1.cif]

##############################################################################
#                                                                            #
# This CIF contains the data in a paper accepted for publication in          #
# Acta Crystallographica Section E. It conforms to the requirements of       #
# Notes for Authors for Acta Crystallographica Section E, and has been       #
# peer reviewed under the auspices of the IUCr Commission on Journals.       #
#                                                                            #
# Full details of the Crystallographic Information File format               #
# are given in the paper "The Crystallographic Information File (CIF):       #
# a New Standard Archive File for Crystallography" by S. R. Hall, F. H.      #
# Allen and I. D. Brown [Acta Cryst. (1991), A47, 655-685].                  #
#                                                                            #
# The current version of the core CIF dictionary is obtainable from          #
# ftp://ftp.iucr.org/pub/cif_core.dic.                                       #
#                                                                            #
# Software is freely available for graphical display of the structure(s)     #
# in this CIF. For information consult the CIF software page                 #
# http://www.iucr.org/resources/cif/software.                                #
#                                                                            #
# This file may be used for bona fide research purposes within the           #
# scientific community so long as proper attribution is given to the journal # 
# article from which it was obtained.                                        #
#                                                                            #
##############################################################################
data_I
_audit_creation_method     SHELXL-97
_chemical_name_systematic
;
(<i>Z</i>)-2-[(<i>E</i>)-2-(1-Benzothiophen-3-ylmethylidene)hydrazin-1-
ylidene]-1,2-diphenylethanone
;
_chemical_name_common     ?
_chemical_formula_moiety     'C23 H16 N2 O S'
_chemical_formula_sum     'C23 H16 N2 O S'
_chemical_formula_iupac     'C23 H16 N2 O S'
_chemical_formula_weight     368.44
_chemical_melting_point     ?
_symmetry_cell_setting     monoclinic
_symmetry_space_group_name_H-M     'P 21/c'
_symmetry_space_group_name_Hall     '-P 2ybc'
loop_
    _symmetry_equiv_pos_as_xyz
    'x, y, z'
    '-x, y+1/2, -z+1/2'
    '-x, -y, -z'
    'x, -y-1/2, z-1/2'
_cell_length_a     17.1009(7)
_cell_length_b     8.7700(4)
_cell_length_c     13.1170(6)
_cell_angle_alpha     90.00
_cell_angle_beta     103.898(4)
_cell_angle_gamma     90.00
_cell_volume     1909.63(15)
_cell_formula_units_Z     4
_cell_measurement_reflns_used     2365
_cell_measurement_theta_min     3.2191
_cell_measurement_theta_max     27.5099
_cell_measurement_temperature     293(2)
_exptl_crystal_description     plate
_exptl_crystal_colour     yellow
_exptl_crystal_size_max     0.30
_exptl_crystal_size_mid     0.15
_exptl_crystal_size_min     0.10
_exptl_crystal_density_diffrn     1.282
_exptl_crystal_density_meas     ?
_exptl_crystal_density_method     'not measured'
_exptl_crystal_F_000     768
_exptl_absorpt_coefficient_mu     0.184
_exptl_absorpt_correction_type     multi-scan
_exptl_absorpt_process_details
;
(CrysAlis PRO; Oxford Diffraction, 2007)
;
_exptl_absorpt_correction_T_min     0.84316
_exptl_absorpt_correction_T_max     1.00000
_exptl_special_details
;
;
_diffrn_ambient_temperature     293(2)
_diffrn_radiation_type     MoK\a
_diffrn_radiation_wavelength     0.71073
_diffrn_radiation_source     'fine-focus sealed tube'
_diffrn_radiation_monochromator     graphite
_diffrn_measurement_device_type
                    'Oxford Diffraction SuperNova (single source at offset) Eos'
_diffrn_measurement_method     '\w scans'
_diffrn_detector_area_resol_mean     16.0454
_diffrn_reflns_number     7369
_diffrn_reflns_av_R_equivalents     0.0250
_diffrn_reflns_av_sigmaI/netI     0.0466
_diffrn_reflns_theta_min     3.23
_diffrn_reflns_theta_max     27.57
_diffrn_reflns_theta_full     25.00
_diffrn_measured_fraction_theta_max     0.862
_diffrn_measured_fraction_theta_full     0.998
_diffrn_reflns_limit_h_min     -22
_diffrn_reflns_limit_h_max     21
_diffrn_reflns_limit_k_min     -10
_diffrn_reflns_limit_k_max     6
_diffrn_reflns_limit_l_min     -15
_diffrn_reflns_limit_l_max     16
_diffrn_standards_number     ?
_diffrn_standards_interval_count     ?
_diffrn_standards_interval_time     ?
_diffrn_standards_decay_%     ?
_refine_special_details
;
Refinement of <i>F</i>^2^ against ALL reflections. The weighted <i>R</i>-factor
<i>wR</i> and goodness of fit <i>S</i> are based on <i>F</i>^2^, conventional
<i>R</i>-factors <i>R</i> are based on <i>F</i>, with <i>F</i> set to zero for
negative <i>F</i>^2^. The threshold expression of <i>F</i>^2^ >
\s(<i>F</i>^2^) is used only for calculating <i>R</i>-factors(gt) <i>etc</i>.
and is not relevant to the choice of reflections for refinement.
<i>R</i>-factors based on <i>F</i>^2^ are statistically about twice as large
as those based on <i>F</i>, and <i>R</i>- factors based on ALL data will be
even larger.
;
_reflns_number_total     3815
_reflns_number_gt     2566
_reflns_threshold_expression     I>2\s(I)
_refine_ls_structure_factor_coef     Fsqd
_refine_ls_matrix_type     full
_refine_ls_R_factor_all     0.0861
_refine_ls_R_factor_gt     0.0544
_refine_ls_wR_factor_gt     0.1043
_refine_ls_wR_factor_ref     0.1208
_refine_ls_goodness_of_fit_ref     1.067
_refine_ls_restrained_S_all     1.067
_refine_ls_number_reflns     3815
_refine_ls_number_parameters     244
_refine_ls_number_restraints     0
_refine_ls_hydrogen_treatment     constr
_refine_ls_weighting_scheme     calc
_refine_ls_weighting_details
         'calc w=1/[\s^2^(Fo^2^)+(0.0328P)^2^+0.4842P] where P=(Fo^2^+2Fc^2^)/3'
_atom_sites_solution_hydrogens     geom
_atom_sites_solution_primary     direct
_atom_sites_solution_secondary     difmap
_refine_ls_shift/su_max     0.002
_refine_ls_shift/su_mean     0.000
_refine_diff_density_max     0.202
_refine_diff_density_min     -0.239
_refine_ls_extinction_method     none
_refine_ls_extinction_coef     ?
loop_
    _atom_type_symbol
    _atom_type_description
    _atom_type_scat_dispersion_real
    _atom_type_scat_dispersion_imag
    _atom_type_scat_source
    'C' 'C' 0.0033 0.0016
                         'International Tables Vol C Tables 4.2.6.8 and 6.1.1.4'
    'H' 'H' 0.0000 0.0000
                         'International Tables Vol C Tables 4.2.6.8 and 6.1.1.4'
    'N' 'N' 0.0061 0.0033
                         'International Tables Vol C Tables 4.2.6.8 and 6.1.1.4'
    'O' 'O' 0.0106 0.0060
                         'International Tables Vol C Tables 4.2.6.8 and 6.1.1.4'
    'S' 'S' 0.1246 0.1234
                         'International Tables Vol C Tables 4.2.6.8 and 6.1.1.4'
_computing_data_collection     'CrysAlis PRO (Oxford Diffraction, 2007)'
_computing_cell_refinement     'CrysAlis PRO (Oxford Diffraction, 2007)'
_computing_data_reduction     'CrysAlis PRO (Oxford Diffraction, 2007)'
_computing_structure_solution     'SHELXS97 (Sheldrick, 2008)'
_computing_structure_refinement     'SHELXL97 (Sheldrick, 2008)'
_computing_molecular_graphics     'ORTEP-3 for Windows (Farrugia, 1997)'
_computing_publication_material     'WinGX (Farrugia, 1999)'
loop_
    _atom_site_type_symbol
    _atom_site_label
    _atom_site_fract_x
    _atom_site_fract_y
    _atom_site_fract_z
    _atom_site_U_iso_or_equiv
    _atom_site_adp_type
    _atom_site_calc_flag
    _atom_site_refinement_flags
    _atom_site_occupancy
    _atom_site_symmetry_multiplicity
    _atom_site_disorder_assembly
    _atom_site_disorder_group
    C C1 0.63404(17) 0.2840(3) 0.5699(2) 0.0696(8) Uani d . 1 1 . .
    H H1 0.6819 0.2657 0.5501 0.083 Uiso calc R 1 1 . .
    C C2 0.5635(2) 0.2214(4) 0.5132(3) 0.0925(10) Uani d . 1 1 . .
    H H2 0.5638 0.1615 0.4548 0.111 Uiso calc R 1 1 . .
    C C3 0.4926(2) 0.2463(5) 0.5417(3) 0.1115(13) Uani d . 1 1 . .
    H H3 0.4451 0.2028 0.5030 0.134 Uiso calc R 1 1 . .
    C C4 0.49182(19) 0.3354(5) 0.6271(3) 0.1178(14) Uani d . 1 1 . .
    H H4 0.4437 0.3526 0.6465 0.141 Uiso calc R 1 1 . .
    C C5 0.56261(17) 0.4000(4) 0.6846(3) 0.0901(10) Uani d . 1 1 . .
    H H5 0.5618 0.4610 0.7423 0.108 Uiso calc R 1 1 . .
    C C6 0.63441(15) 0.3744(3) 0.6568(2) 0.0588(7) Uani d . 1 1 . .
    C C7 0.71001(14) 0.4422(3) 0.71807(18) 0.0516(6) Uani d . 1 1 . .
    C C8 0.71003(13) 0.5224(3) 0.82084(19) 0.0522(6) Uani d . 1 1 . .
    C C9 0.70993(13) 0.6910(3) 0.82297(19) 0.0507(6) Uani d . 1 1 . .
    C C10 0.69128(16) 0.7746(3) 0.7316(2) 0.0640(7) Uani d . 1 1 . .
    H H10 0.6795 0.7249 0.6671 0.077 Uiso calc R 1 1 . .
    C C11 0.68997(18) 0.9321(3) 0.7350(3) 0.0817(9) Uani d . 1 1 . .
    H H11 0.6760 0.9881 0.6731 0.098 Uiso calc R 1 1 . .
    C C12 0.70923(18) 1.0052(4) 0.8298(3) 0.0875(10) Uani d . 1 1 . .
    H H12 0.7079 1.1112 0.8322 0.105 Uiso calc R 1 1 . .
    C C13 0.73038(17) 0.9241(4) 0.9211(3) 0.0811(9) Uani d . 1 1 . .
    H H13 0.7454 0.9747 0.9851 0.097 Uiso calc R 1 1 . .
    C C14 0.72938(15) 0.7666(3) 0.9182(2) 0.0657(7) Uani d . 1 1 . .
    H H14 0.7418 0.7113 0.9805 0.079 Uiso calc R 1 1 . .
    C C15 0.90807(14) 0.4568(3) 0.73987(18) 0.0508(6) Uani d . 1 1 . .
    H H15 0.9073 0.3914 0.6838 0.061 Uiso calc R 1 1 . .
    C C16 0.98486(13) 0.5071(2) 0.80241(17) 0.0453(5) Uani d . 1 1 . .
    C C17 1.05487(14) 0.4515(3) 0.78494(18) 0.0541(6) Uani d . 1 1 . .
    H H17 1.0562 0.3823 0.7316 0.065 Uiso calc R 1 1 . .
    C C18 1.08272(13) 0.6305(3) 0.93254(17) 0.0460(6) Uani d . 1 1 . .
    C C19 1.00005(13) 0.6127(2) 0.88917(16) 0.0413(5) Uani d . 1 1 . .
    C C20 0.94578(15) 0.6956(3) 0.93244(17) 0.0506(6) Uani d . 1 1 . .
    H H20 0.8905 0.6849 0.9060 0.061 Uiso calc R 1 1 . .
    C C21 0.97565(17) 0.7928(3) 1.01439(19) 0.0620(7) Uani d . 1 1 . .
    H H21 0.9401 0.8490 1.0430 0.074 Uiso calc R 1 1 . .
    C C22 1.05794(19) 0.8089(3) 1.0555(2) 0.0688(8) Uani d . 1 1 . .
    H H22 1.0764 0.8758 1.1111 0.083 Uiso calc R 1 1 . .
    C C23 1.11240(17) 0.7285(3) 1.01580(19) 0.0601(7) Uani d . 1 1 . .
    H H23 1.1675 0.7391 1.0437 0.072 Uiso calc R 1 1 . .
    N N1 0.77520(12) 0.4280(2) 0.68712(15) 0.0569(5) Uani d . 1 1 . .
    N N2 0.84100(12) 0.4976(2) 0.75772(15) 0.0533(5) Uani d . 1 1 . .
    O O1 0.70894(11) 0.4453(2) 0.89756(14) 0.0710(5) Uani d . 1 1 . .
    S S1 1.13984(4) 0.51911(8) 0.86872(5) 0.0595(2) Uani d . 1 1 . .
loop_
    _atom_site_aniso_label
    _atom_site_aniso_U_11
    _atom_site_aniso_U_22
    _atom_site_aniso_U_33
    _atom_site_aniso_U_12
    _atom_site_aniso_U_13
    _atom_site_aniso_U_23
    C1 0.0639(18) 0.0671(18) 0.0739(18) -0.0102(15) 0.0091(15) -0.0083(15)
    C2 0.077(2) 0.096(2) 0.093(2) -0.015(2) -0.0014(19) -0.024(2)
    C3 0.063(2) 0.132(3) 0.122(3) -0.022(2) -0.013(2) -0.023(3)
    C4 0.0462(19) 0.166(4) 0.135(3) -0.015(2) 0.011(2) -0.035(3)
    C5 0.0543(18) 0.113(3) 0.101(2) -0.0033(18) 0.0145(17) -0.023(2)
    C6 0.0498(15) 0.0572(16) 0.0660(16) -0.0034(13) 0.0075(13) 0.0031(14)
    C7 0.0488(14) 0.0463(14) 0.0569(15) 0.0009(12) 0.0073(12) 0.0034(12)
    C8 0.0380(13) 0.0612(16) 0.0553(15) 0.0007(12) 0.0070(11) 0.0053(13)
    C9 0.0399(13) 0.0557(15) 0.0561(14) 0.0034(12) 0.0104(11) 0.0000(13)
    C10 0.0716(18) 0.0583(17) 0.0625(16) -0.0013(15) 0.0166(14) 0.0042(14)
    C11 0.083(2) 0.064(2) 0.097(2) 0.0007(17) 0.0186(18) 0.0164(18)
    C12 0.074(2) 0.0573(19) 0.127(3) -0.0005(17) 0.015(2) -0.008(2)
    C13 0.069(2) 0.075(2) 0.092(2) 0.0066(17) 0.0054(17) -0.0267(19)
    C14 0.0563(16) 0.075(2) 0.0629(17) 0.0112(15) 0.0092(13) -0.0056(15)
    C15 0.0536(15) 0.0504(14) 0.0488(13) -0.0037(12) 0.0131(11) -0.0048(11)
    C16 0.0461(13) 0.0443(13) 0.0479(13) -0.0011(11) 0.0160(11) 0.0011(11)
    C17 0.0550(15) 0.0565(15) 0.0537(14) -0.0022(13) 0.0186(12) -0.0079(12)
    C18 0.0497(14) 0.0420(13) 0.0460(13) -0.0021(11) 0.0109(11) 0.0067(11)
    C19 0.0481(13) 0.0365(12) 0.0411(12) -0.0003(11) 0.0143(10) 0.0061(10)
    C20 0.0559(15) 0.0472(14) 0.0503(14) 0.0045(12) 0.0160(12) 0.0057(12)
    C21 0.078(2) 0.0545(16) 0.0563(16) 0.0100(15) 0.0221(14) -0.0039(13)
    C22 0.091(2) 0.0583(17) 0.0535(16) -0.0025(17) 0.0094(15) -0.0092(13)
    C23 0.0635(17) 0.0570(16) 0.0543(15) -0.0085(14) 0.0034(13) 0.0044(13)
    N1 0.0458(12) 0.0620(13) 0.0592(13) -0.0024(11) 0.0055(10) -0.0073(11)
    N2 0.0465(11) 0.0583(13) 0.0533(12) -0.0032(11) 0.0085(9) -0.0067(10)
    O1 0.0777(13) 0.0735(12) 0.0623(11) 0.0000(10) 0.0175(10) 0.0162(10)
    S1 0.0460(4) 0.0669(5) 0.0675(4) 0.0005(3) 0.0172(3) -0.0010(3)
_geom_special_details
;
All e.s.d.'s (except the e.s.d. in the dihedral angle between two l.s. planes)
are estimated using the full covariance matrix. The cell e.s.d.'s are taken
into account individually in the estimation of e.s.d.'s in distances, angles
and torsion angles; correlations between e.s.d.'s in cell parameters are only
used when they are defined by crystal symmetry. An approximate (isotropic)
treatment of cell e.s.d.'s is used for estimating e.s.d.'s involving l.s.
planes.
;
loop_
    _geom_bond_atom_site_label_1
    _geom_bond_atom_site_label_2
    _geom_bond_site_symmetry_2
    _geom_bond_distance
    _geom_bond_publ_flag
    C1 C2 . 1.371(4) ?
    C1 C6 . 1.387(3) ?
    C1 H1 . 0.9300 ?
    C2 C3 . 1.369(4) ?
    C2 H2 . 0.9300 ?
    C3 C4 . 1.369(4) ?
    C3 H3 . 0.9300 ?
    C4 C5 . 1.384(4) ?
    C4 H4 . 0.9300 ?
    C5 C6 . 1.380(4) ?
    C5 H5 . 0.9300 ?
    C6 C7 . 1.474(3) ?
    C7 N1 . 1.281(3) ?
    C7 C8 . 1.521(3) ?
    C8 O1 . 1.217(3) ?
    C8 C9 . 1.479(3) ?
    C9 C10 . 1.376(3) ?
    C9 C14 . 1.383(3) ?
    C10 C11 . 1.382(4) ?
    C10 H10 . 0.9300 ?
    C11 C12 . 1.367(4) ?
    C11 H11 . 0.9300 ?
    C12 C13 . 1.364(4) ?
    C12 H12 . 0.9300 ?
    C13 C14 . 1.381(4) ?
    C13 H13 . 0.9300 ?
    C14 H14 . 0.9300 ?
    C15 N2 . 1.276(3) ?
    C15 C16 . 1.440(3) ?
    C15 H15 . 0.9300 ?
    C16 C17 . 1.362(3) ?
    C16 C19 . 1.442(3) ?
    C17 S1 . 1.704(2) ?
    C17 H17 . 0.9300 ?
    C18 C23 . 1.386(3) ?
    C18 C19 . 1.400(3) ?
    C18 S1 . 1.733(2) ?
    C19 C20 . 1.402(3) ?
    C20 C21 . 1.371(3) ?
    C20 H20 . 0.9300 ?
    C21 C22 . 1.388(4) ?
    C21 H21 . 0.9300 ?
    C22 C23 . 1.367(4) ?
    C22 H22 . 0.9300 ?
    C23 H23 . 0.9300 ?
    N1 N2 . 1.413(3) ?
loop_
    _geom_angle_atom_site_label_1
    _geom_angle_atom_site_label_2
    _geom_angle_atom_site_label_3
    _geom_angle_site_symmetry_1
    _geom_angle_site_symmetry_3
    _geom_angle
    _geom_angle_publ_flag
    C2 C1 C6 . . 120.3(3) ?
    C2 C1 H1 . . 119.8 ?
    C6 C1 H1 . . 119.8 ?
    C3 C2 C1 . . 120.6(3) ?
    C3 C2 H2 . . 119.7 ?
    C1 C2 H2 . . 119.7 ?
    C2 C3 C4 . . 119.9(3) ?
    C2 C3 H3 . . 120.1 ?
    C4 C3 H3 . . 120.1 ?
    C3 C4 C5 . . 120.0(3) ?
    C3 C4 H4 . . 120.0 ?
    C5 C4 H4 . . 120.0 ?
    C6 C5 C4 . . 120.4(3) ?
    C6 C5 H5 . . 119.8 ?
    C4 C5 H5 . . 119.8 ?
    C5 C6 C1 . . 118.7(3) ?
    C5 C6 C7 . . 120.7(3) ?
    C1 C6 C7 . . 120.6(2) ?
    N1 C7 C6 . . 120.3(2) ?
    N1 C7 C8 . . 120.7(2) ?
    C6 C7 C8 . . 118.9(2) ?
    O1 C8 C9 . . 122.7(2) ?
    O1 C8 C7 . . 118.6(2) ?
    C9 C8 C7 . . 118.7(2) ?
    C10 C9 C14 . . 119.2(2) ?
    C10 C9 C8 . . 121.2(2) ?
    C14 C9 C8 . . 119.7(2) ?
    C9 C10 C11 . . 120.4(3) ?
    C9 C10 H10 . . 119.8 ?
    C11 C10 H10 . . 119.8 ?
    C12 C11 C10 . . 119.8(3) ?
    C12 C11 H11 . . 120.1 ?
    C10 C11 H11 . . 120.1 ?
    C13 C12 C11 . . 120.5(3) ?
    C13 C12 H12 . . 119.7 ?
    C11 C12 H12 . . 119.7 ?
    C12 C13 C14 . . 119.9(3) ?
    C12 C13 H13 . . 120.0 ?
    C14 C13 H13 . . 120.0 ?
    C13 C14 C9 . . 120.2(3) ?
    C13 C14 H14 . . 119.9 ?
    C9 C14 H14 . . 119.9 ?
    N2 C15 C16 . . 123.1(2) ?
    N2 C15 H15 . . 118.4 ?
    C16 C15 H15 . . 118.4 ?
    C17 C16 C15 . . 120.8(2) ?
    C17 C16 C19 . . 111.3(2) ?
    C15 C16 C19 . . 127.8(2) ?
    C16 C17 S1 . . 114.51(18) ?
    C16 C17 H17 . . 122.7 ?
    S1 C17 H17 . . 122.7 ?
    C23 C18 C19 . . 122.2(2) ?
    C23 C18 S1 . . 126.00(19) ?
    C19 C18 S1 . . 111.85(17) ?
    C18 C19 C20 . . 118.7(2) ?
    C18 C19 C16 . . 111.42(19) ?
    C20 C19 C16 . . 129.9(2) ?
    C21 C20 C19 . . 118.8(2) ?
    C21 C20 H20 . . 120.6 ?
    C19 C20 H20 . . 120.6 ?
    C20 C21 C22 . . 121.3(2) ?
    C20 C21 H21 . . 119.3 ?
    C22 C21 H21 . . 119.3 ?
    C23 C22 C21 . . 121.3(2) ?
    C23 C22 H22 . . 119.4 ?
    C21 C22 H22 . . 119.4 ?
    C22 C23 C18 . . 117.8(2) ?
    C22 C23 H23 . . 121.1 ?
    C18 C23 H23 . . 121.1 ?
    C7 N1 N2 . . 111.53(19) ?
    C15 N2 N1 . . 111.59(19) ?
    C17 S1 C18 . . 90.89(11) ?
loop_
    _geom_torsion_atom_site_label_1
    _geom_torsion_atom_site_label_2
    _geom_torsion_atom_site_label_3
    _geom_torsion_atom_site_label_4
    _geom_torsion_site_symmetry_1
    _geom_torsion_site_symmetry_2
    _geom_torsion_site_symmetry_3
    _geom_torsion_site_symmetry_4
    _geom_torsion
    _geom_torsion_publ_flag
    C6 C1 C2 C3 . . . . -0.4(5) ?
    C1 C2 C3 C4 . . . . 0.5(6) ?
    C2 C3 C4 C5 . . . . -0.1(6) ?
    C3 C4 C5 C6 . . . . -0.4(6) ?
    C4 C5 C6 C1 . . . . 0.5(5) ?
    C4 C5 C6 C7 . . . . -179.7(3) ?
    C2 C1 C6 C5 . . . . -0.1(4) ?
    C2 C1 C6 C7 . . . . -179.9(3) ?
    C5 C6 C7 N1 . . . . -174.5(3) ?
    C1 C6 C7 N1 . . . . 5.3(4) ?
    C5 C6 C7 C8 . . . . 8.4(4) ?
    C1 C6 C7 C8 . . . . -171.8(2) ?
    N1 C7 C8 O1 . . . . -101.5(3) ?
    C6 C7 C8 O1 . . . . 75.6(3) ?
    N1 C7 C8 C9 . . . . 79.5(3) ?
    C6 C7 C8 C9 . . . . -103.3(3) ?
    O1 C8 C9 C10 . . . . -163.7(2) ?
    C7 C8 C9 C10 . . . . 15.1(3) ?
    O1 C8 C9 C14 . . . . 16.7(3) ?
    C7 C8 C9 C14 . . . . -164.4(2) ?
    C14 C9 C10 C11 . . . . -1.7(4) ?
    C8 C9 C10 C11 . . . . 178.8(2) ?
    C9 C10 C11 C12 . . . . 1.6(4) ?
    C10 C11 C12 C13 . . . . 0.5(5) ?
    C11 C12 C13 C14 . . . . -2.5(5) ?
    C12 C13 C14 C9 . . . . 2.4(4) ?
    C10 C9 C14 C13 . . . . -0.3(4) ?
    C8 C9 C14 C13 . . . . 179.3(2) ?
    N2 C15 C16 C17 . . . . 175.2(2) ?
    N2 C15 C16 C19 . . . . -3.0(4) ?
    C15 C16 C17 S1 . . . . -178.11(17) ?
    C19 C16 C17 S1 . . . . 0.3(3) ?
    C23 C18 C19 C20 . . . . -0.7(3) ?
    S1 C18 C19 C20 . . . . 180.00(15) ?
    C23 C18 C19 C16 . . . . 178.8(2) ?
    S1 C18 C19 C16 . . . . -0.4(2) ?
    C17 C16 C19 C18 . . . . 0.1(3) ?
    C15 C16 C19 C18 . . . . 178.4(2) ?
    C17 C16 C19 C20 . . . . 179.6(2) ?
    C15 C16 C19 C20 . . . . -2.1(4) ?
    C18 C19 C20 C21 . . . . 1.0(3) ?
    C16 C19 C20 C21 . . . . -178.4(2) ?
    C19 C20 C21 C22 . . . . -0.7(4) ?
    C20 C21 C22 C23 . . . . 0.0(4) ?
    C21 C22 C23 C18 . . . . 0.4(4) ?
    C19 C18 C23 C22 . . . . 0.0(3) ?
    S1 C18 C23 C22 . . . . 179.19(19) ?
    C6 C7 N1 N2 . . . . -178.57(19) ?
    C8 C7 N1 N2 . . . . -1.5(3) ?
    C16 C15 N2 N1 . . . . -178.0(2) ?
    C7 N1 N2 C15 . . . . 166.1(2) ?
    C16 C17 S1 C18 . . . . -0.51(19) ?
    C23 C18 S1 C17 . . . . -178.7(2) ?
    C19 C18 S1 C17 . . . . 0.54(17) ?
loop_
    _geom_hbond_atom_site_label_D
    _geom_hbond_atom_site_label_H
    _geom_hbond_atom_site_label_A
    _geom_hbond_site_symmetry_A
    _geom_hbond_distance_DH
    _geom_hbond_distance_HA
    _geom_hbond_distance_DA
    _geom_hbond_angle_DHA
    C20 H20 N2 . 0.93 2.53 3.083(3) 118.3
    C4 H4 Cg3 2_646 0.93 2.74 3.648(4) 167
    C15 H15 Cg4 2_746 0.93 3.00 3.879(3) 158
data_global
_journal_date_recd_electronic     2012-05-24
_journal_date_accepted     2012-07-06
_journal_name_full     'Acta Crystallographica, Section E'
_journal_year     2012
_journal_volume     68
_journal_issue      8
_journal_page_first     o2579
_journal_page_last     o2580
_journal_paper_category     QO
_journal_paper_doi     10.1107/S1600536812030978
_journal_coeditor_code     VM2179
_publ_contact_author
;
Pekdemir, Merve
Department of Physics
Ondokuz May\?is University
TR-55139 Samsun
Turkey
;
_publ_contact_author_email     'merve.pekdemir@oposta.omu.edu.tr'
_publ_section_title
;\
(<i>Z</i>)-2-[(<i>E</i>)-2-(1-Benzothiophen-3-ylmethylidene)hydrazin-1-ylidene]\
-1,2-diphenylethanone
;
loop_
    _publ_author_name
    _publ_author_address
    'Pekdemir, Merve'
;
Department of Physics
Faculty of Arts and Sciences
Ondokuz May\?is University
Kurupelit
TR-55139 Samsun
Turkey
;
    'I\;s\?ik, \;Samil'
;
Department of Physics
Faculty of Arts and Sciences
Ondokuz May\?is University
Kurupelit
TR-55139 Samsun
Turkey
;
    'G\"um\"u\;s, S\"umeyye'
;
Department of Chemistry
Faculty of Arts and Sciences
Ondokuz May\?is University
Kurupelit
TR-55139 Samsun
Turkey
;
    'A\<gar, Erbil'
;
Department of Chemistry
Faculty of Arts and Sciences
Ondokuz May\?is University
Kurupelit
TR-55139 Samsun
Turkey
;
    'Soylu, Mustafa Serkan'
;
Department of Physics
Arts and Science Faculty
Giresun University
Giresun
Turkey
;
