# Supplementary material for: (Z)-2-[(E)-2-(1-Benzothio­phen-3-yl­methyl­idene)hydrazin-1-yl­idene]-1,2-diphenyl­ethanone
Source: Acta Crystallogr Sect E Struct Rep Online. 2012 Jul 28;68(Pt 8):o2579–80. doi: 10.1107/S1600536812030978 (PMC3415019; doi:10.1107/S1600536812030978)
Supplement: Supplementary file 2 [file e-68-o2579-Isup2.hkl]

#
# h,k,l, Fc-squared, Fo-squared, sigma(Fo-squared) and status flag
#
data_I
_shelx_title ' sav142_3 in P 21/c'
_shelx_refln_list_code          4
_shelx_F_calc_maximum      186.76
_exptl_crystal_F_000       768.00
_reflns_d_resolution_high  0.7678
 
loop_
 _symmetry_equiv_pos_as_xyz
 'x, y, z'
 '-x, y+1/2, -z+1/2'
 '-x, -y, -z'
 'x, -y-1/2, z-1/2'
 
_cell_length_a    17.1009
_cell_length_b     8.7700
_cell_length_c    13.1170
_cell_angle_alpha  90.000
_cell_angle_beta  103.898
_cell_angle_gamma  90.000
 
_shelx_F_squared_multiplier     1.000
 
loop_
 _refln_index_h
 _refln_index_k
 _refln_index_l
 _refln_F_squared_calc
 _refln_F_squared_meas
 _refln_F_squared_sigma
 _refln_observed_status
   3   0   0     9781.07     9335.59    206.03 o
   4   0   0     3678.81     3718.58     32.17 o
   5   0   0    22559.51    22164.84    595.90 o
   6   0   0      108.77       84.44      7.95 o
   7   0   0     8235.99     8843.40     94.64 o
   8   0   0        1.09       14.84      4.57 o
   9   0   0     1939.97     1741.75     48.39 o
  10   0   0       85.63      189.84     17.26 o
  11   0   0       13.45       74.61     11.60 o
  12   0   0      602.63      677.48     35.80 o
  13   0   0      230.03      238.27     22.33 o
  14   0   0     2806.51     2878.37     80.71 o
  15   0   0      187.17      341.89     57.52 o
  16   0   0        5.00      244.97     27.48 o
  17   0   0        3.28      181.16     24.68 o
  18   0   0        1.66      194.56     40.10 o
  19   0   0       21.02      105.75     19.62 o
  20   0   0       26.08       78.35     17.44 o
   2   1   0      243.47      240.67      7.24 o
   3   1   0     9023.47     8943.87     47.07 o
   4   1   0     3274.90     3321.30     19.69 o
   5   1   0     1653.77     1638.74     15.61 o
   6   1   0      295.29      303.45      8.14 o
   7   1   0     1682.12     1786.12     25.32 o
   8   1   0     1675.77     1808.80     27.28 o
   9   1   0       30.03       40.67      4.52 o
  10   1   0       51.75       40.67      4.77 o
  11   1   0      259.94      255.48     12.26 o
  12   1   0      133.56      119.66      8.95 o
  13   1   0      180.94      179.00     11.27 o
  14   1   0      240.82      233.15     13.65 o
  15   1   0        0.52       -0.86      1.76 o
  16   1   0        0.02        4.69      3.04 o
  17   1   0        3.64        2.10      2.21 o
  18   1   0        0.19       -0.32      2.43 o
  19   1   0        4.82        5.74      4.49 o
  20   1   0        0.06        7.20      4.93 o
   0   2   0     3352.18     3303.82     22.61 o
   1   2   0     5241.57     5031.93     26.06 o
   2   2   0     8905.63     9007.29     60.48 o
   3   2   0      275.04      253.18      4.89 o
   4   2   0      338.86      311.38      5.92 o
   5   2   0      129.75      115.35      3.89 o
   6   2   0      329.00      350.41      8.55 o
   7   2   0     5707.17     5925.10     38.32 o
   8   2   0       20.14       19.94      3.81 o
   9   2   0       23.31       17.03      3.27 o
  10   2   0       42.49       37.28      4.39 o
  11   2   0       99.79       93.14      7.31 o
  12   2   0       84.94       80.15      7.16 o
  13   2   0      812.46      786.29     23.41 o
  14   2   0      468.28      457.62     18.60 o
  15   2   0       60.27       73.98      7.96 o
  16   2   0      167.91      157.14     16.45 o
  17   2   0        3.69        7.87      3.12 o
  18   2   0       57.72       47.48      9.61 o
  19   2   0       40.42       38.73      7.36 o
  20   2   0        8.55       17.43      6.21 o
  21   2   0       73.30       84.26     20.94 o
   1   3   0     3573.59     3601.08     26.86 o
   2   3   0       17.19       15.31      1.76 o
   3   3   0      434.25      455.54     16.87 o
   4   3   0      176.77      186.06      7.70 o
   5   3   0      260.95      265.68      7.11 o
   6   3   0      517.96      506.32     10.60 o
   7   3   0        3.52        4.92      1.05 o
   8   3   0       53.28       47.23      4.79 o
   9   3   0       19.97       84.72     22.29 o
  10   3   0        0.38       -0.47      0.94 o
  11   3   0       79.40       77.64      6.51 o
  12   3   0       44.73       56.06      5.75 o
  13   3   0       68.02       60.40      6.23 o
  14   3   0      128.75      115.72     14.04 o
  15   3   0      259.78      233.45     34.80 o
  16   3   0        4.99        4.19      3.43 o
  17   3   0        0.62        4.98      3.54 o
  18   3   0        0.01        2.13      9.03 o
  19   3   0        4.51        8.58      4.10 o
   0   4   0     7808.15     7919.18     59.01 o
   1   4   0      454.12      429.87     10.66 o
   2   4   0     1100.63     1130.65     19.13 o
   3   4   0      249.30      231.92      7.33 o
   4   4   0      139.96      133.44      7.24 o
   5   4   0     1359.83     1392.14     24.18 o
   6   4   0      752.00      728.49     18.27 o
   7   4   0     2646.44     2657.72     36.48 o
   8   4   0       74.11       71.18      4.56 o
   9   4   0      345.97      355.54     23.68 o
  10   4   0       70.36       68.39      6.20 o
  11   4   0      344.78      332.43     15.59 o
  12   4   0      216.87      221.74     23.51 o
  13   4   0        0.56        4.89      4.37 o
  14   4   0       53.43       48.97     12.09 o
  15   4   0        0.02       -1.19      4.04 o
  16   4   0       32.12       41.55     12.20 o
  17   4   0       12.23       17.47      9.11 o
  18   4   0        8.46       16.97      9.21 o
   1   5   0      228.43      215.33      8.72 o
   2   5   0      364.26      395.54     12.69 o
   3   5   0       13.82       12.05      1.84 o
   4   5   0      435.11      476.87     11.84 o
   5   5   0      243.25      246.42     11.12 o
   6   5   0      488.80      506.74     23.17 o
   7   5   0      114.60      119.43      8.18 o
   8   5   0        1.90        5.84      4.09 o
   9   5   0       16.20       14.86      6.33 o
  10   5   0      116.64      101.88     15.63 o
  11   5   0       31.46       30.73      8.69 o
  12   5   0       14.11       12.39      5.83 o
  13   5   0       59.88       76.83     14.71 o
  14   5   0       18.71       22.76      8.58 o
  15   5   0       40.11       69.58     15.28 o
  16   5   0        0.97       -4.57      4.57 o
  17   5   0        3.83        1.25      4.34 o
   0   6   0       11.86       30.77      8.05 o
   1   6   0      579.64      596.66     15.93 o
   2   6   0      143.41      131.51      7.57 o
   3   6   0      177.05      203.79     16.25 o
   4   6   0      325.58      309.20     13.34 o
   5   6   0        7.30        6.06      3.10 o
   6   6   0      244.69      257.96     12.49 o
   7   6   0      148.39      151.76      9.81 o
   8   6   0       23.17       17.49      6.73 o
   9   6   0      138.19      160.41     19.53 o
  10   6   0       97.86      132.83     18.48 o
  11   6   0       60.45       52.71     12.83 o
  12   6   0        1.31        5.03      3.82 o
  13   6   0       33.18       31.00      9.56 o
  14   6   0       46.57       44.79     12.79 o
  15   6   0       14.37       22.12      9.43 o
  16   6   0        4.92       10.48      7.39 o
   1   7   0       40.76       44.03      4.81 o
   2   7   0       81.39       91.02      6.77 o
   3   7   0       27.82       31.18      5.51 o
   4   7   0       18.34       18.33      3.46 o
   5   7   0      114.49      105.93     14.49 o
   6   7   0      190.95      189.59     20.18 o
   7   7   0       16.67       65.94     12.60 o
   8   7   0       36.54       40.60     10.14 o
   9   7   0       18.84       17.92      6.64 o
  10   7   0        3.47        5.65      5.50 o
  11   7   0        1.31        6.40      6.90 o
  12   7   0       42.35       43.37     13.09 o
  13   7   0        0.16       17.13      8.80 o
  14   7   0        4.90        8.23      5.97 o
  15   7   0       12.09       15.35      9.23 o
   0   8   0       12.68       22.14      6.62 o
   1   8   0       18.74       15.14      3.72 o
   2   8   0       43.61       32.83      6.03 o
   3   8   0       83.31       87.27     12.22 o
   4   8   0      133.79      148.57     14.95 o
   5   8   0       38.71       35.68      8.13 o
   6   8   0      161.58      169.19     16.76 o
   7   8   0       77.86       68.90     13.46 o
   8   8   0      189.03      232.83     25.44 o
   9   8   0       42.89       47.12     12.23 o
  10   8   0        0.41       16.53      8.24 o
  11   8   0       35.15       49.51     12.69 o
  12   8   0       46.82       63.14     15.25 o
  13   8   0       11.98       15.48      8.44 o
   1   9   0       67.02       64.91     13.35 o
   2   9   0       72.93      101.35     24.05 o
   3   9   0       59.13       84.47     11.59 o
   4   9   0       18.01       14.10      5.54 o
   5   9   0       36.12       63.70     13.52 o
   6   9   0       41.56       47.50      9.84 o
   7   9   0        3.61        4.24      6.67 o
   8   9   0        4.11        9.49      4.95 o
   9   9   0        6.38       14.63      6.88 o
  10   9   0        0.23        1.90      4.21 o
  11   9   0        1.79        1.48      4.71 o
   0  10   0       44.55       50.26     17.74 o
   1  10   0       33.64       23.61      9.91 o
   2  10   0       24.33       50.69     18.37 o
   3  10   0        6.68       -2.36      6.02 o
   4  10   0        4.52        2.17      8.19 o
   5  10   0       51.01       42.07     17.57 o
   6  10   0       43.99       38.35     16.82 o
   7  10   0       37.45       26.35      7.81 o
   8  10   0       10.39       19.74      9.23 o
   9  10   0        0.00       -4.44      5.00 o
  10  10   0        4.41        8.26      6.19 o
 -21   1   1       95.98       92.47     20.15 o
 -20   1   1       45.44       59.46      8.68 o
 -19   1   1        6.75        2.77      3.53 o
 -18   1   1        1.81        5.38      4.92 o
 -17   1   1      129.27      138.18     14.61 o
 -16   1   1      172.02      155.37     11.97 o
 -15   1   1      495.94      471.97     19.95 o
 -14   1   1     1732.64     1653.69     35.71 o
 -13   1   1      396.37      385.31     14.01 o
 -12   1   1      531.11      509.72     15.26 o
 -11   1   1        1.51        2.50      1.74 o
 -10   1   1       98.37       76.65      7.28 o
  -9   1   1      261.88      219.37     17.69 o
  -8   1   1        5.93        1.96      1.20 o
  -7   1   1     1757.69     1895.99     21.02 o
  -6   1   1     1447.49     1406.67     25.35 o
  -5   1   1       56.02       48.55      2.55 o
  -4   1   1     2918.22     2969.86     23.66 o
  -3   1   1      855.20      823.12      7.71 o
  -2   1   1      280.69      289.09      8.28 o
   1   1   1      673.89      616.66     14.68 o
   2   1   1     1950.08     1848.77     13.41 o
   3   1   1       85.60      114.10      3.22 o
   4   1   1      228.27      184.48      5.07 o
   5   1   1     1907.98     1844.84     21.87 o
   6   1   1      160.14      166.69      8.87 o
   7   1   1     2125.75     2049.88     57.68 o
   8   1   1       44.27       31.49      3.84 o
   9   1   1      412.68      408.03     14.21 o
  10   1   1      127.17      137.84     13.33 o
  11   1   1      552.82      518.32     18.61 o
  12   1   1      801.66      763.18     22.72 o
  13   1   1       39.61       36.22      5.29 o
  14   1   1      169.84      167.92     10.33 o
  15   1   1        1.64       -0.79      1.76 o
  16   1   1      187.21      190.14     13.66 o
  17   1   1       86.95       78.15      9.13 o
  18   1   1      106.64       93.79     20.22 o
  19   1   1      110.97      134.21     23.65 o
  20   1   1        1.86       -3.71      4.78 o
 -21   2   1        2.40        4.24      4.84 o
 -20   2   1        1.27       -0.86      3.12 o
 -19   2   1        9.36       15.74      9.52 o
 -18   2   1       12.47       15.02      5.48 o
 -17   2   1       28.29       30.55      7.20 o
 -16   2   1       48.84       54.65     11.66 o
 -15   2   1      442.87      423.06     23.84 o
 -14   2   1        7.86       11.91      3.48 o
 -13   2   1      196.97      184.56     11.07 o
 -12   2   1      100.73       96.63      7.53 o
 -11   2   1       22.38       14.63      2.76 o
 -10   2   1        0.01        0.72      1.10 o
  -9   2   1        0.27        5.68      1.90 o
  -8   2   1      331.87      339.33      9.21 o
  -7   2   1      120.10      124.63      5.12 o
  -6   2   1      452.04      469.99      8.77 o
  -5   2   1      458.05      459.51      7.25 o
  -4   2   1      111.97       97.09      3.75 o
  -3   2   1      175.96      178.30      6.70 o
  -2   2   1     2201.94     2225.71     23.45 o
  -1   2   1     4134.55     4006.43     29.10 o
   0   2   1     5527.04     5260.67     70.67 o
   1   2   1     2620.32     2630.81     34.35 o
   2   2   1       75.12       84.15      2.98 o
   3   2   1        6.64        4.16      0.88 o
   4   2   1        4.10        2.99      0.75 o
   5   2   1       60.77       54.56      3.44 o
   6   2   1     2235.55     2363.49     24.27 o
   7   2   1      546.18      662.10     15.81 o
   8   2   1        1.83        5.27      1.65 o
   9   2   1        1.28        2.05      1.72 o
  10   2   1        2.84        5.34      1.76 o
  11   2   1        0.89        0.76      1.31 o
  12   2   1        4.72        4.14      1.67 o
  13   2   1       60.07       50.99      6.00 o
  14   2   1        3.42        4.57      4.76 o
  15   2   1       24.87       31.75      5.21 o
  16   2   1       80.36       75.70     17.08 o
  17   2   1        0.51        1.00      2.51 o
  18   2   1        0.04       -7.16      7.16 o
  19   2   1        4.16        0.43      6.07 o
  20   2   1       21.24       26.80     11.69 o
 -20   3   1       12.88       18.97      9.58 o
 -19   3   1       11.73       22.36      7.18 o
 -18   3   1       43.31       63.33     10.78 o
 -17   3   1      136.62      136.86     15.20 o
 -16   3   1        9.72        9.19      4.16 o
 -15   3   1       89.64      102.37     12.20 o
 -14   3   1      452.55      430.05     25.56 o
 -13   3   1      637.69      588.09     26.93 o
 -12   3   1        0.39       -0.07      1.36 o
 -11   3   1       71.06       73.00      6.06 o
 -10   3   1      588.57      587.38     15.65 o
  -9   3   1      937.96      910.97     15.14 o
  -8   3   1      255.37      286.07      8.19 o
  -7   3   1      338.70      339.10      7.79 o
  -6   3   1     1323.36     1339.65     22.11 o
  -5   3   1      611.01      602.64     13.18 o
  -4   3   1      168.66      159.07      5.61 o
  -3   3   1      205.34      193.21      6.34 o
  -2   3   1       75.64       89.56      3.98 o
  -1   3   1        0.26        0.10      0.43 o
   0   3   1     1201.49     1173.62     14.73 o
   1   3   1      141.23      133.02      4.20 o
   2   3   1       34.23       44.50      3.04 o
   3   3   1      110.63      123.41      6.72 o
   4   3   1      176.56      178.55      6.53 o
   5   3   1      429.63      446.28     10.90 o
   6   3   1      693.60      794.12     16.91 o
   7   3   1        0.95       -0.21      0.88 o
   8   3   1      638.01      652.14     17.13 o
   9   3   1       30.00       26.27      4.34 o
  10   3   1       20.23       25.40      5.63 o
  11   3   1      259.60      245.72     14.17 o
  12   3   1      315.15      288.34     16.20 o
  13   3   1      427.65      396.30     19.93 o
  14   3   1       11.03       14.36      8.21 o
  15   3   1        7.71        3.76      5.07 o
  16   3   1       13.84       30.79      9.54 o
  17   3   1        0.24        3.47      4.53 o
  18   3   1       47.23       40.11     12.94 o
  19   3   1       46.75       64.28     19.83 o
 -18   4   1       31.03        8.50      6.87 o
 -17   4   1       29.61       30.88     10.72 o
 -16   4   1       32.84       51.95     13.51 o
 -15   4   1       44.06       62.85     13.79 o
 -14   4   1       47.29       32.13      8.94 o
 -13   4   1      238.00      195.00     22.29 o
 -12   4   1        1.30       15.61      7.31 o
 -11   4   1       42.21       46.36     10.43 o
 -10   4   1      397.07      392.01     21.75 o
  -9   4   1       92.33       95.02      5.11 o
  -8   4   1     1801.02     1844.44     79.27 o
  -7   4   1       29.20       28.56      3.67 o
  -6   4   1      697.68      670.02     14.24 o
  -5   4   1      188.82      214.38      7.97 o
  -4   4   1        8.06       13.34      1.53 o
  -3   4   1      835.46      883.70     16.51 o
  -2   4   1      447.64      481.71     14.14 o
  -1   4   1      117.60      130.83      5.18 o
   0   4   1     2821.11     2816.46     23.61 o
   1   4   1      950.51      939.67     16.49 o
   2   4   1      222.12      247.88      7.75 o
   3   4   1      398.84      424.72     12.51 o
   4   4   1     1947.20     1983.27     30.87 o
   5   4   1      728.84      756.80     36.98 o
   6   4   1      988.83      988.68     17.60 o
   7   4   1       35.92       41.20      3.86 o
   8   4   1      164.78      171.68      8.17 o
   9   4   1        2.68        3.85      1.54 o
  10   4   1       40.07       42.11      5.39 o
  11   4   1        4.82        4.39      2.02 o
  12   4   1      225.88      210.96     23.41 o
  13   4   1       93.23      103.45     17.05 o
  14   4   1        9.38       19.48      7.71 o
  15   4   1       65.66       79.53     16.00 o
  16   4   1       11.32       -1.35      4.67 o
  17   4   1       27.70       24.67     10.07 o
  18   4   1       29.62       33.68     12.43 o
 -17   5   1       27.83       31.76     10.63 o
 -16   5   1        8.48       13.53      8.55 o
 -15   5   1       11.72       21.56      8.81 o
 -14   5   1      106.83      103.40     17.93 o
 -13   5   1       79.31       73.95     14.32 o
 -12   5   1        0.38       -2.85      2.85 o
 -11   5   1       73.93       74.88     13.79 o
 -10   5   1      461.94      446.16     32.07 o
  -9   5   1       41.02       42.72      9.75 o
  -8   5   1       55.80       64.12     11.07 o
  -7   5   1      598.04      566.84     33.44 o
  -6   5   1       12.86       12.10      1.99 o
  -5   5   1       25.51       27.50      2.55 o
  -4   5   1       18.18       12.32      3.18 o
  -3   5   1      758.27      722.41     17.40 o
  -2   5   1      112.56      117.49      6.69 o
  -1   5   1      123.09      113.56      6.28 o
   0   5   1      233.81      230.83      9.09 o
   1   5   1        7.13        3.16      1.42 o
   2   5   1      232.44      237.00      9.37 o
   3   5   1      578.96      583.51     20.30 o
   4   5   1      837.01      907.76     36.34 o
   5   5   1      240.89      258.51     20.03 o
   6   5   1      139.85      129.18      9.14 o
   7   5   1       56.66       53.38      7.97 o
   8   5   1       31.45       42.67      9.22 o
   9   5   1       49.40       50.52     10.73 o
  10   5   1        0.37        1.64      3.26 o
  11   5   1      219.81      200.22     22.64 o
  12   5   1      276.71      274.74     27.59 o
  13   5   1      178.06      150.63     21.23 o
  14   5   1        0.20        2.70      6.80 o
  15   5   1        1.73       -4.57      4.66 o
  16   5   1       10.41       19.85     10.55 o
  17   5   1       10.82        8.88      7.10 o
 -16   6   1       17.64       29.64     10.36 o
 -15   6   1        6.68       23.66      9.52 o
 -14   6   1       13.69        9.73      5.26 o
 -13   6   1       11.33       18.91      8.00 o
 -12   6   1        6.18        3.10      3.07 o
 -11   6   1        3.28        5.43      5.36 o
 -10   6   1        0.07        4.50      4.23 o
  -9   6   1       79.42       79.49     14.19 o
  -8   6   1      303.65      337.15     27.18 o
  -7   6   1       20.27       19.29      6.72 o
  -6   6   1       75.88       82.32      8.81 o
  -5   6   1        5.69        3.94      1.64 o
  -4   6   1      637.14      612.21     17.52 o
  -3   6   1      275.64      272.58     11.96 o
  -2   6   1       14.53       14.76      2.58 o
  -1   6   1        0.74       -0.85      0.97 o
   0   6   1       88.38       97.07      6.41 o
   1   6   1      116.62      143.18      7.93 o
   2   6   1        7.19        8.06      2.03 o
   3   6   1       80.30       87.85      6.34 o
   4   6   1       12.41       15.94      3.55 o
   5   6   1      348.09      350.67     15.40 o
   6   6   1      516.29      568.92     32.78 o
   7   6   1       99.07      107.30     14.73 o
   8   6   1        1.37        4.44      2.31 o
   9   6   1      219.32      222.91     23.54 o
  10   6   1      464.83      420.83     33.41 o
  11   6   1       58.71       69.28     14.04 o
  12   6   1      125.82      100.16     17.58 o
  13   6   1       17.23        0.73      3.70 o
  14   6   1       30.54       44.03     13.44 o
  15   6   1        0.38       12.30      7.75 o
 -15   7   1        0.12       -8.12      8.12 o
 -14   7   1       26.51       24.61     10.57 o
 -13   7   1      151.38      147.50     22.46 o
 -12   7   1       39.82       57.62     13.47 o
 -11   7   1        1.85       -3.57      5.54 o
 -10   7   1       23.65       16.16      6.89 o
  -9   7   1        0.80        4.87      3.66 o
  -8   7   1      133.39      162.44     19.88 o
  -7   7   1      128.74      128.64     17.28 o
  -6   7   1       89.83       99.15     14.79 o
  -5   7   1        8.65       17.10      6.92 o
  -4   7   1        6.28        7.40      4.00 o
  -3   7   1        4.60        8.55      3.41 o
  -2   7   1       27.39       33.27      5.09 o
  -1   7   1       27.16       24.94      3.73 o
   0   7   1      127.45      113.37      7.61 o
   1   7   1      297.69      313.19     12.72 o
   2   7   1       42.31       38.73      4.43 o
   3   7   1        0.29        0.02      1.43 o
   4   7   1        1.36        3.12      2.86 o
   5   7   1       48.70       42.17      5.37 o
   6   7   1       19.62       30.11      8.22 o
   7   7   1       45.46       51.81     10.79 o
   8   7   1       26.45       22.67      7.92 o
   9   7   1        0.73       -1.87      2.21 o
  10   7   1        8.79       13.06      7.32 o
  11   7   1       19.25       15.39      7.14 o
  12   7   1        0.35       -0.59      4.79 o
  13   7   1       13.27       16.45      8.12 o
  14   7   1        4.43       -3.16      4.88 o
 -13   8   1        5.52        8.04      6.28 o
 -12   8   1      119.65      119.46     20.43 o
 -11   8   1       63.71       86.94     17.16 o
 -10   8   1        7.80        1.75      3.60 o
  -9   8   1        9.41       25.82      8.82 o
  -8   8   1        2.92        8.30      4.91 o
  -7   8   1       73.54       62.39     12.56 o
  -6   8   1       23.36       28.68      8.37 o
  -5   8   1      104.37      106.18     12.88 o
  -4   8   1       29.30       39.78      7.92 o
  -3   8   1        0.72       -3.28      3.28 o
  -2   8   1       44.99       41.37      7.60 o
  -1   8   1        0.10        3.57      2.01 o
   0   8   1       72.32       73.18      6.50 o
   1   8   1       31.07       36.22      4.83 o
   2   8   1      147.80      138.15      9.15 o
   3   8   1       29.00       42.98     18.53 o
   4   8   1        1.97        7.22      3.57 o
   5   8   1       25.79       19.21      8.31 o
   6   8   1        8.48        7.42      4.51 o
   7   8   1       57.80       61.12     10.28 o
   8   8   1        8.21        9.37      4.29 o
   9   8   1        2.64        2.10      4.43 o
  10   8   1        2.01        4.85      4.88 o
  11   8   1        0.71        6.40      6.24 o
  12   8   1        6.69        2.93      4.59 o
  13   8   1       35.59       29.50     11.18 o
 -11   9   1       15.66       34.28     11.08 o
 -10   9   1        5.32       10.77      6.58 o
  -9   9   1      117.60      107.37     18.78 o
  -8   9   1       13.64       13.44      7.00 o
  -7   9   1       55.28       65.22     11.36 o
  -6   9   1      107.26      101.32     14.74 o
  -5   9   1        0.53        1.95     11.14 o
  -4   9   1       23.75       19.11      6.04 o
  -3   9   1        0.67        5.40      4.81 o
  -2   9   1       22.38       13.78      4.67 o
  -1   9   1        2.12        8.49      4.10 o
   0   9   1       17.52       22.08     15.96 o
   1   9   1      153.90      125.21     18.54 o
   2   9   1       23.60       24.89      8.15 o
   3   9   1      105.94       98.61     23.27 o
   4   9   1        9.14       10.19      4.53 o
   5   9   1        2.22        1.81      3.02 o
   6   9   1       68.41       64.39     10.80 o
   7   9   1        0.04        7.17      8.06 o
   8   9   1        4.99        1.84      3.45 o
   9   9   1        0.05       14.45     14.27 o
  10   9   1        2.42        3.46      3.39 o
  11   9   1        3.57        3.73      6.31 o
  -9  10   1        2.04       -4.60      5.77 o
  -8  10   1        4.52       -0.98      5.43 o
  -7  10   1       23.25       18.64      6.82 o
  -6  10   1        1.34       -1.85      7.81 o
  -5  10   1        0.36        8.06     12.74 o
  -4  10   1       10.99       12.68     12.11 o
  -3  10   1       12.93       23.67     12.53 o
  -2  10   1       50.18       87.41     23.96 o
  -1  10   1       58.54       49.06     17.70 o
   0  10   1       34.14       48.22     13.00 o
   1  10   1        0.23        0.71      9.27 o
   2  10   1       95.47       93.68     23.59 o
   3  10   1       43.20       61.47     20.68 o
   4  10   1        5.37        0.49     11.55 o
   5  10   1        2.09        4.27      8.07 o
   6  10   1       20.21       43.23     16.31 o
   7  10   1       38.04       44.10     18.74 o
   8  10   1        2.60        4.17      7.55 o
   9  10   1        0.91       -6.50      6.50 o
 -21   0   2       31.78       27.76     10.52 o
 -20   0   2        0.52       -2.16      4.96 o
 -19   0   2      185.15      174.97     23.56 o
 -18   0   2       53.41       31.38      9.92 o
 -17   0   2      365.44      392.42     32.08 o
 -16   0   2       61.43       62.10     11.81 o
 -15   0   2      179.10      195.50     20.87 o
 -14   0   2      478.72      426.32     29.59 o
 -13   0   2      144.80      155.33     16.92 o
 -12   0   2      961.81     1021.12     40.69 o
 -11   0   2     1598.37     1459.72     46.27 o
 -10   0   2     3772.05     3738.93     69.50 o
  -9   0   2     1314.89     1293.69     38.32 o
  -8   0   2     6921.40     7207.59     85.47 o
  -7   0   2      333.76      306.72     11.44 o
  -6   0   2     5668.58     5835.87     57.63 o
  -5   0   2    15930.60    15206.20    120.93 o
  -4   0   2     8190.64     8049.08     44.02 o
  -3   0   2    19891.02    19321.22     78.03 o
  -2   0   2     4122.73     3916.98     44.40 o
   1   0   2        0.33        0.97      0.82 o
   2   0   2    19705.36    19245.82    185.05 o
   3   0   2     3771.34     3705.76     40.59 o
   4   0   2     4850.18     4573.31     77.61 o
   5   0   2     4531.62     4666.15     74.38 o
   6   0   2       49.95       60.77      9.34 o
   7   0   2     2696.78     2869.99     66.02 o
   8   0   2       35.04       64.40     10.55 o
   9   0   2      890.85      849.45     39.94 o
  10   0   2      490.89      469.29     31.03 o
  11   0   2      349.98      325.89     27.04 o
  12   0   2       88.80       94.56     15.29 o
  13   0   2     1438.59     1419.04     61.13 o
  14   0   2       13.66       13.79      7.37 o
  15   0   2      116.65      110.58     18.30 o
  16   0   2      468.62      409.14     24.39 o
  17   0   2       31.55       40.07     11.68 o
  18   0   2       16.44       30.68     11.14 o
  19   0   2       49.35       95.10     19.92 o
 -21   1   2        9.00        9.73      5.30 o
 -20   1   2        2.86       10.97      4.32 o
 -19   1   2        4.29        2.28      7.91 o
 -18   1   2       23.89       26.25      6.15 o
 -17   1   2        0.35        1.12      2.83 o
 -16   1   2        1.77       -1.16      1.99 o
 -15   1   2       99.86       80.61      6.84 o
 -14   1   2      586.63      551.40     20.07 o
 -13   1   2       89.93       96.30      7.93 o
 -12   1   2       16.70       22.95      3.89 o
 -11   1   2      197.33      206.17     12.27 o
 -10   1   2       26.87       21.84      4.88 o
  -9   1   2     1551.20     1605.11     30.46 o
  -8   1   2      544.36      559.93     13.19 o
  -7   1   2        0.03        0.39      0.70 o
  -6   1   2      686.83      687.09     11.15 o
  -5   1   2     1775.70     1785.32     19.25 o
  -4   1   2     2764.56     2816.96     16.37 o
  -3   1   2     1152.67     1136.87      7.28 o
  -2   1   2        7.38        7.42      0.75 o
  -1   1   2        6.14        4.17      0.76 o
   0   1   2    14721.14    14185.94     37.56 o
   1   1   2     4346.74     4089.30     26.92 o
   2   1   2      545.94      516.87      8.27 o
   3   1   2      610.86      612.14      7.84 o
   4   1   2        0.55        0.95      0.53 o
   5   1   2      178.50      187.48      6.61 o
   6   1   2      619.84      648.28     14.99 o
   7   1   2       88.34       85.36      5.91 o
   8   1   2     1138.53     1227.92     23.70 o
   9   1   2      127.46      146.42      7.79 o
  10   1   2        0.96       -0.17      1.39 o
  11   1   2      109.45      112.06      7.61 o
  12   1   2       15.85       15.64      3.65 o
  13   1   2        6.23        4.21      2.61 o
  14   1   2      139.28      139.26     11.13 o
  15   1   2        8.32        3.96      2.68 o
  16   1   2       33.87       35.49      6.01 o
  17   1   2       15.17       17.60      6.53 o
  18   1   2        0.01        4.42      6.19 o
  19   1   2        1.41        5.23      3.24 o
  20   1   2        0.54        5.77      5.98 o
 -21   2   2        2.37       -1.55      4.34 o
 -20   2   2       36.11       38.46      9.80 o
 -19   2   2        7.49        7.56      4.00 o
 -18   2   2        0.34        1.34      2.12 o
 -17   2   2       11.85       21.75      6.30 o
 -16   2   2       45.78       69.66     10.43 o
 -15   2   2       61.25       69.26     12.04 o
 -14   2   2       50.37       47.15      5.84 o
 -13   2   2      262.65      280.72     13.33 o
 -12   2   2      855.70      838.87     22.02 o
 -11   2   2      274.99      245.35     11.21 o
 -10   2   2       95.11      111.00      5.95 o
  -9   2   2      417.87      381.70      8.87 o
  -8   2   2        0.83        3.69      0.91 o
  -7   2   2        0.14        0.73      0.56 o
  -6   2   2      210.92      208.59      5.65 o
  -5   2   2      486.74      414.70     10.18 o
  -4   2   2      714.53      667.45     18.01 o
  -3   2   2     2109.07     1991.03     69.31 o
  -2   2   2    18529.74    17778.63    104.84 o
  -1   2   2     5758.15     5662.76     59.29 o
   0   2   2    34878.88    33720.87    117.65 o
   1   2   2      988.37     1008.59     10.56 o
   2   2   2     1279.26     1209.98     14.81 o
   3   2   2     2008.21     1946.09     21.54 o
   4   2   2     1016.32     1005.91     18.17 o
   5   2   2        5.94       13.70      1.78 o
   6   2   2       94.84       93.80      7.49 o
   7   2   2      252.67      285.11     19.06 o
   8   2   2        7.42        9.52      1.97 o
   9   2   2     1066.48     1059.99     23.23 o
  10   2   2      333.05      334.81     13.79 o
  11   2   2      239.63      235.69     12.16 o
  12   2   2      467.29      441.51     17.38 o
  13   2   2      133.29      123.41      9.62 o
  14   2   2      436.71      437.97     16.97 o
  15   2   2      128.30      133.34      9.77 o
  16   2   2      103.34       97.02      9.83 o
  17   2   2        5.45       14.63      9.46 o
  18   2   2       92.28      141.04     25.02 o
  19   2   2       11.84       12.41      8.02 o
 -21   3   2        8.66       16.41      8.69 o
 -20   3   2        0.32        8.86      5.03 o
 -19   3   2        2.07       10.04      5.41 o
 -18   3   2        3.51        3.47      3.09 o
 -17   3   2        0.90        8.92      4.30 o
 -16   3   2       27.99       22.85      6.45 o
 -15   3   2        3.18        3.37      3.27 o
 -14   3   2        3.06       -0.52      2.92 o
 -13   3   2      357.96      347.52     31.95 o
 -12   3   2       10.03        8.59      2.25 o
 -11   3   2        2.24        1.67      1.92 o
 -10   3   2       89.71       83.35      4.51 o
  -9   3   2     1096.71     1149.86     15.98 o
  -8   3   2      962.00      970.78     20.06 o
  -7   3   2      899.94      915.25     17.17 o
  -6   3   2      546.33      571.38     20.89 o
  -5   3   2     1058.64     1070.67     35.39 o
  -4   3   2      115.18      122.44     11.69 o
  -3   3   2      376.16      333.03     18.02 o
  -2   3   2      582.40      615.35     10.18 o
  -1   3   2      172.31      188.68      5.19 o
   0   3   2     1014.04     1026.86     18.61 o
   1   3   2     4693.60     4845.30     68.20 o
   2   3   2        0.92        0.33      0.58 o
   3   3   2       90.83      100.49      4.93 o
   4   3   2      672.56      679.19     14.47 o
   5   3   2      201.56      219.50      8.63 o
   6   3   2      387.68      403.61     15.06 o
   7   3   2      103.17      100.72      7.90 o
   8   3   2        0.05       -0.84      1.27 o
   9   3   2      210.95      223.58     13.17 o
  10   3   2        7.22        5.20      2.56 o
  11   3   2        1.75        0.72      2.07 o
  12   3   2      129.65      156.52     21.23 o
  13   3   2        4.45        6.00      2.74 o
  14   3   2      239.30      234.99     16.83 o
  15   3   2       11.53       18.97      9.41 o
  16   3   2       10.49        3.95      8.11 o
  17   3   2       13.02       28.83      8.00 o
  18   3   2        3.79        4.66      7.65 o
  19   3   2        0.01       -3.92      9.77 o
 -19   4   2       52.00       62.98     15.99 o
 -18   4   2       25.88       35.46     13.16 o
 -17   4   2       33.81       24.60      9.68 o
 -16   4   2        5.75        7.64      4.52 o
 -15   4   2        0.58        2.50      4.26 o
 -14   4   2       30.96       24.83      8.44 o
 -13   4   2       89.00       80.15     14.40 o
 -12   4   2      154.02      174.94     20.38 o
 -11   4   2       39.30       37.25      9.09 o
 -10   4   2      643.27      689.41     37.69 o
  -9   4   2      125.28      118.88      7.26 o
  -8   4   2       38.55       42.47      5.49 o
  -7   4   2      284.31      268.86      8.49 o
  -6   4   2        4.68        2.80      3.15 o
  -5   4   2     1862.79     1914.36     51.15 o
  -4   4   2      574.43      592.54     27.39 o
  -3   4   2      632.78      643.28     12.61 o
  -2   4   2      164.40      166.08      5.44 o
  -1   4   2      479.26      455.32      9.59 o
   0   4   2       84.79      102.23      4.58 o
   1   4   2     1435.00     1480.89     18.28 o
   2   4   2     1516.02     1469.69     35.78 o
   3   4   2        7.80        4.25      4.45 o
   4   4   2      491.89      469.95     24.77 o
   5   4   2      538.94      553.17     17.27 o
   6   4   2      428.36      458.00     16.42 o
   7   4   2      188.41      198.63     11.14 o
   8   4   2      177.46      192.87     11.56 o
   9   4   2      749.19      735.21     26.97 o
  10   4   2       78.20       87.26     16.83 o
  11   4   2       83.00       73.61     11.45 o
  12   4   2      483.25      456.19     20.92 o
  13   4   2      317.44      339.63     31.43 o
  14   4   2       99.44      104.01     18.20 o
  15   4   2        9.95       -2.47      4.39 o
  16   4   2      153.65      166.19     24.91 o
  17   4   2        7.87       15.22      9.22 o
 -17   5   2        3.86       15.53      8.74 o
 -16   5   2       56.47       57.06     14.01 o
 -15   5   2       19.99       23.07      7.84 o
 -14   5   2        7.00       13.25      7.45 o
 -13   5   2       29.39       30.90      9.50 o
 -12   5   2       35.19       36.90      9.90 o
 -11   5   2       46.97       47.07     11.00 o
 -10   5   2       17.93       29.03      7.88 o
  -9   5   2        0.07        7.13      4.07 o
  -8   5   2      258.41      236.03     12.89 o
  -7   5   2      661.37      550.33     28.07 o
  -6   5   2        1.67        1.86      0.80 o
  -5   5   2       73.37       67.85      4.61 o
  -4   5   2       10.65       11.26      1.84 o
  -3   5   2      150.60      137.81     10.13 o
  -2   5   2      809.15      874.08     19.05 o
  -1   5   2        9.41       10.00      1.68 o
   0   5   2       29.23       33.53      2.92 o
   1   5   2       13.88        6.24      1.51 o
   2   5   2        1.87        2.87      1.37 o
   3   5   2      604.67      594.26     19.58 o
   4   5   2       43.13       40.93      8.00 o
   5   5   2      163.11      159.60     15.93 o
   6   5   2        1.92        2.84      3.37 o
   7   5   2        0.07       12.09      5.58 o
   8   5   2       68.69       66.01      6.97 o
   9   5   2        0.00        4.62      2.48 o
  10   5   2      292.67      299.40     15.54 o
  11   5   2       52.00       62.81     13.46 o
  12   5   2        8.37        5.97      6.98 o
  13   5   2        5.65       19.91      7.97 o
  14   5   2       27.79       29.59     11.34 o
  15   5   2      166.56      200.45     26.69 o
  16   5   2        0.07       -0.66      4.18 o
 -16   6   2       26.25       21.79      9.81 o
 -15   6   2        0.01        3.75      4.18 o
 -14   6   2       29.49       31.45      9.42 o
 -13   6   2       29.42       21.52      7.81 o
 -12   6   2        0.34       -0.86      3.49 o
 -11   6   2        6.09        2.55      2.29 o
 -10   6   2        1.58       -0.16      2.64 o
  -9   6   2       50.82       61.62     12.41 o
  -8   6   2      337.18      381.59     29.67 o
  -7   6   2       23.12       14.15      5.67 o
  -6   6   2       10.97        7.07      3.75 o
  -5   6   2      294.18      286.78      9.24 o
  -4   6   2       94.83      102.02      6.45 o
  -3   6   2       19.39       18.20      2.96 o
  -2   6   2      204.59      204.14     19.34 o
  -1   6   2       11.11       11.95      2.31 o
   0   6   2       76.66       73.97      5.80 o
   1   6   2        0.87       -0.80      1.34 o
   2   6   2      185.64      180.43      9.24 o
   3   6   2      126.86      138.57     10.48 o
   4   6   2       60.87       61.53      6.42 o
   5   6   2      207.22      182.77     18.00 o
   6   6   2      431.56      456.21     29.87 o
   7   6   2      517.23      577.71     34.98 o
   8   6   2       39.75       42.47     10.19 o
   9   6   2      242.00      237.10     24.39 o
  10   6   2        0.02        1.07      5.22 o
  11   6   2      164.20      181.03     22.90 o
  12   6   2       18.80       15.04      6.89 o
  13   6   2        7.83        9.68      5.63 o
  14   6   2       55.93       63.96     15.02 o
  15   6   2        2.19        1.64      5.17 o
 -15   7   2        0.19       -0.15      3.35 o
 -14   7   2        1.80       -1.19      3.53 o
 -13   7   2       18.69       24.02      8.73 o
 -12   7   2       56.13       51.47     13.16 o
 -11   7   2      135.68      166.59     22.28 o
 -10   7   2       45.61       38.44     10.42 o
  -9   7   2        0.38       -3.58      5.18 o
  -8   7   2       68.44       66.02     13.07 o
  -7   7   2      167.38      171.94     20.23 o
  -6   7   2       48.43       43.01     10.07 o
  -5   7   2       15.13       14.88      5.80 o
  -4   7   2      109.62      114.20     15.43 o
  -3   7   2      382.85      404.32     22.94 o
  -2   7   2      257.49      274.40     12.16 o
  -1   7   2        6.23        5.20      2.39 o
   0   7   2        2.66        4.96      1.99 o
   1   7   2       12.68       17.86      3.55 o
   2   7   2        0.13        1.79      1.36 o
   3   7   2       50.99       47.35      5.19 o
   4   7   2       88.04       81.02      7.32 o
   5   7   2      154.82      159.21     13.54 o
   6   7   2        0.48        1.65      2.32 o
   7   7   2       12.91       12.97      5.43 o
   8   7   2       23.76       23.38      7.35 o
   9   7   2       31.34       31.58      9.30 o
  10   7   2        2.01        8.44      5.39 o
  11   7   2      102.53      110.64     18.54 o
  12   7   2       19.49       22.49      8.13 o
  13   7   2       20.47       33.04     11.05 o
  14   7   2       18.73       16.08      9.01 o
 -13   8   2       33.16       12.64      5.42 o
 -12   8   2        6.61       12.79      8.01 o
 -11   8   2       24.08       11.99      7.22 o
 -10   8   2       95.75      105.27     18.02 o
  -9   8   2        0.57        3.53      3.29 o
  -8   8   2       15.16        8.95      4.53 o
  -7   8   2        7.35       12.44      5.59 o
  -6   8   2       22.14        3.66      5.00 o
  -5   8   2       31.73       21.42      6.99 o
  -4   8   2       15.07       20.88      5.86 o
  -3   8   2      103.47      113.98     16.04 o
  -2   8   2      107.26      117.44     12.88 o
  -1   8   2      102.38      100.93     10.22 o
   0   8   2        0.14        0.26      2.86 o
   1   8   2        8.73       12.57      4.23 o
   2   8   2        0.11        1.01      1.60 o
   3   8   2       46.35       38.68      5.15 o
   4   8   2       22.69       22.40      5.86 o
   5   8   2      201.78      194.05     17.04 o
   6   8   2       87.55       75.12     10.82 o
   7   8   2       28.31       32.78      7.63 o
   8   8   2        0.72       -4.35      4.35 o
   9   8   2       27.73       11.70      6.35 o
  10   8   2       11.05       19.39      9.34 o
  11   8   2        8.44       16.88      7.85 o
  12   8   2        8.50       10.22      6.23 o
  13   8   2       16.36       10.92      7.96 o
 -11   9   2        0.22        5.65      6.38 o
 -10   9   2        0.09        2.68      5.21 o
  -9   9   2        1.32       -0.93      5.82 o
  -8   9   2       26.88       27.83     10.10 o
  -7   9   2       25.46       27.76      9.37 o
  -6   9   2       52.16       54.95     10.11 o
  -5   9   2        8.47        0.12      5.02 o
  -4   9   2       35.38       33.65      7.51 o
  -3   9   2        8.68        7.23      9.89 o
  -2   9   2       22.13       13.88      4.65 o
  -1   9   2       31.18       33.63      7.48 o
   0   9   2       40.83       33.23     10.00 o
   1   9   2       19.51       14.88      6.87 o
   2   9   2        0.73        1.13      5.64 o
   3   9   2       14.38       23.75     13.48 o
   4   9   2       70.54       60.99     18.39 o
   5   9   2       51.74       55.31     24.05 o
   6   9   2        0.94        3.38      7.86 o
   7   9   2        3.92        5.35      3.48 o
   8   9   2       15.16        7.56      4.98 o
   9   9   2        0.03       -2.92      3.56 o
  10   9   2       11.03        2.68      8.44 o
  11   9   2        0.84       -2.45      3.94 o
  -9  10   2        9.59       10.54      6.67 o
  -8  10   2        1.70       11.10      7.17 o
  -7  10   2        2.44       14.82      7.21 o
  -6  10   2        0.70       -1.28      4.15 o
  -5  10   2       13.08       23.56      7.00 o
  -4  10   2       32.08       43.33     16.21 o
  -3  10   2       17.44       13.27     11.30 o
  -2  10   2       14.99       18.51     11.11 o
  -1  10   2       17.07       16.24     11.26 o
   0  10   2        7.46       16.50     12.22 o
   1  10   2        2.52        5.14      7.11 o
   2  10   2        4.91        1.87      4.11 o
   3  10   2       10.00        4.34      8.50 o
   4  10   2       21.78       21.26     13.25 o
   5  10   2       29.47       15.85      9.83 o
   6  10   2       28.77       26.88     14.50 o
   7  10   2       33.80       37.38     15.73 o
   8  10   2        8.86        5.40      9.50 o
 -21   1   3       21.64       19.68      7.71 o
 -20   1   3        5.49        3.79      3.44 o
 -19   1   3       38.80       31.26      7.39 o
 -18   1   3      117.09      142.17     12.16 o
 -17   1   3        0.00        1.65      2.24 o
 -16   1   3      226.40      251.48     14.68 o
 -15   1   3     1638.63     1597.33     35.20 o
 -14   1   3      338.15      312.53     14.86 o
 -13   1   3      118.67      112.43      8.56 o
 -12   1   3       43.73       40.76      5.78 o
 -11   1   3      824.70      859.46     24.58 o
 -10   1   3      130.63      108.35      8.21 o
  -9   1   3       53.06       38.48      4.62 o
  -8   1   3      789.54      804.21     15.53 o
  -7   1   3     1045.23     1066.71     15.16 o
  -6   1   3      201.83      209.31      6.14 o
  -5   1   3      506.33      455.20      6.53 o
  -4   1   3     2378.19     2317.63     25.64 o
  -3   1   3     1783.89     1800.69     15.06 o
  -2   1   3     7492.03     7357.39     41.11 o
  -1   1   3    16870.00    16477.67     92.49 o
   0   1   3      810.36      835.47     12.23 o
   1   1   3      476.93      508.14     10.26 o
   2   1   3     3720.31     3545.04     21.43 o
   3   1   3       85.24       77.81      3.84 o
   4   1   3      563.60      594.95     14.40 o
   5   1   3        5.35        5.06      1.21 o
   6   1   3     4110.76     4444.81     40.09 o
   7   1   3     3649.49     3552.40     39.05 o
   8   1   3       18.62       20.04      3.17 o
   9   1   3      820.27      779.34     24.78 o
  10   1   3       31.53       24.64      3.87 o
  11   1   3        7.52        7.84      2.63 o
  12   1   3       12.24        9.08      2.72 o
  13   1   3       20.23       24.99      4.71 o
  14   1   3        0.22        0.79      1.98 o
  15   1   3        8.25       14.01      5.30 o
  16   1   3       84.64       96.51     13.59 o
  17   1   3        2.16        1.48      3.49 o
  18   1   3       12.49       28.42     11.39 o
  19   1   3        1.34        4.67      4.91 o
  20   1   3       66.87       77.35     19.99 o
 -21   2   3       10.30        6.99      3.91 o
 -20   2   3        9.31        5.59      4.32 o
 -19   2   3       12.21        9.03      4.85 o
 -18   2   3        6.28       14.86      5.35 o
 -17   2   3        0.05       -0.19      3.40 o
 -16   2   3        9.05        7.30      3.40 o
 -15   2   3       47.84       41.35      7.52 o
 -14   2   3      341.46      322.75     12.49 o
 -13   2   3       52.64       59.74      5.14 o
 -12   2   3      343.17      307.17     13.51 o
 -11   2   3        3.10        2.33      1.83 o
 -10   2   3       11.18       14.41      2.70 o
  -9   2   3       15.36       18.18      2.29 o
  -8   2   3      926.03      963.96     14.53 o
  -7   2   3      170.87      182.99      4.33 o
  -6   2   3      111.83      123.60      3.16 o
  -5   2   3      383.81      358.18      7.74 o
  -4   2   3       13.45       18.08      1.39 o
  -3   2   3      430.84      446.50      8.92 o
  -2   2   3      575.62      613.61      8.40 o
  -1   2   3    15491.88    15826.86    174.77 o
   0   2   3     3743.68     3810.88     23.87 o
   1   2   3      459.87      465.58      8.76 o
   2   2   3     4281.64     4390.85     29.13 o
   3   2   3      134.67      152.34      5.82 o
   4   2   3      333.44      351.88      9.27 o
   5   2   3      475.50      485.02     11.55 o
   6   2   3      138.00      165.21     10.65 o
   7   2   3       29.43       22.50      4.14 o
   8   2   3      274.66      282.25     13.17 o
   9   2   3      348.00      385.11     15.97 o
  10   2   3        2.80        3.64      1.56 o
  11   2   3      115.68      118.41      8.91 o
  12   2   3       12.41       19.24      3.99 o
  13   2   3      397.89      385.99     17.60 o
  14   2   3       33.58       37.37      5.85 o
  15   2   3        0.67       -4.48      4.48 o
  16   2   3       58.83       63.10     10.25 o
  17   2   3        5.65       -7.21      7.21 o
  18   2   3        2.96        8.27      8.59 o
  19   2   3        4.49        7.00      6.72 o
 -20   3   3        2.41        2.07      3.10 o
 -19   3   3       30.79       38.38      8.55 o
 -18   3   3       49.04       44.21      8.68 o
 -17   3   3       35.88       31.91     10.00 o
 -16   3   3      120.01      129.32     15.45 o
 -15   3   3      139.30      141.25     22.41 o
 -14   3   3      363.89      365.86     22.20 o
 -13   3   3       18.88       19.56      5.41 o
 -12   3   3       32.66       40.95      7.26 o
 -11   3   3      226.49      210.45      8.34 o
 -10   3   3       61.06       56.26      3.13 o
  -9   3   3      772.07      770.28     16.25 o
  -8   3   3     1454.26     1382.78     19.46 o
  -7   3   3      212.09      181.62      6.74 o
  -6   3   3       25.12       24.44      5.75 o
  -5   3   3     1988.87     1981.55     49.13 o
  -4   3   3     2589.39     2546.54     95.49 o
  -3   3   3      361.01      449.71     17.30 o
  -2   3   3     2375.16     2312.57     27.34 o
  -1   3   3     1346.62     1362.73     39.27 o
   0   3   3     2133.55     2137.91     34.75 o
   1   3   3      657.58      636.22     12.73 o
   2   3   3      131.47      136.44      6.24 o
   3   3   3     2092.65     2074.24     28.32 o
   4   3   3      244.16      259.41     11.94 o
   5   3   3      985.10     1019.34     41.18 o
   6   3   3      322.18      316.22     14.59 o
   7   3   3      100.81       79.98      7.71 o
   8   3   3        0.02        0.24      1.34 o
   9   3   3      341.52      298.32     16.20 o
  10   3   3      489.83      466.84     21.21 o
  11   3   3       76.25       62.09     10.61 o
  12   3   3       16.18       14.49      4.38 o
  13   3   3       15.09       19.89      4.08 o
  14   3   3       11.65       10.61      3.25 o
  15   3   3        0.46       14.82      9.25 o
  16   3   3        1.59       -4.50      4.50 o
  17   3   3       33.72       61.77     17.85 o
  18   3   3        9.17        5.06      7.59 o
 -19   4   3        9.96       14.68      8.42 o
 -18   4   3       12.01       24.53     10.39 o
 -17   4   3       47.57       55.91     13.55 o
 -16   4   3       48.80       46.34     12.23 o
 -15   4   3       31.44       32.47     10.41 o
 -14   4   3       27.95       43.61     11.05 o
 -13   4   3       23.52       14.27      6.53 o
 -12   4   3       11.63       16.61      6.52 o
 -11   4   3       32.42       23.63      7.25 o
 -10   4   3        9.08       10.91      5.32 o
  -9   4   3        8.31       13.57      8.00 o
  -8   4   3        1.22       -1.87      2.49 o
  -7   4   3        0.02        1.45      3.14 o
  -6   4   3      865.11      876.65     36.77 o
  -5   4   3      538.66      489.60     26.85 o
  -4   4   3      200.17      173.74      7.96 o
  -3   4   3      507.70      494.64     25.10 o
  -2   4   3      115.55      151.53     14.71 o
  -1   4   3        0.29        1.13      0.68 o
   0   4   3      148.93      123.69      5.55 o
   1   4   3       60.14       60.90      4.32 o
   2   4   3       13.26       14.60      2.84 o
   3   4   3       23.24       25.50      3.90 o
   4   4   3      464.99      486.46     26.18 o
   5   4   3      373.26      384.03     15.65 o
   6   4   3      135.18      136.15      9.67 o
   7   4   3        2.72        6.47      2.41 o
   8   4   3      534.49      547.17     20.82 o
   9   4   3      222.73      234.03     14.14 o
  10   4   3       58.03       53.82     13.43 o
  11   4   3       11.52        5.79      5.24 o
  12   4   3       17.05        7.07      2.70 o
  13   4   3       38.34       40.13     10.87 o
  14   4   3        9.33       12.67      7.19 o
  15   4   3        0.08        3.89      4.19 o
  16   4   3        8.54       28.81     13.65 o
  17   4   3        3.03        3.65      7.26 o
 -18   5   3       40.28       56.23     14.55 o
 -17   5   3        3.76        2.26      3.41 o
 -16   5   3        2.45       -3.74      3.91 o
 -15   5   3       24.02       23.83      8.28 o
 -14   5   3      144.81      121.78     19.03 o
 -13   5   3       46.36       60.25     13.27 o
 -12   5   3      245.51      262.65     26.75 o
 -11   5   3       91.31       89.54     15.43 o
 -10   5   3       19.28       21.94      6.98 o
  -9   5   3       79.26       86.04     13.56 o
  -8   5   3      557.44      574.83     34.05 o
  -7   5   3      275.83      286.27     23.51 o
  -6   5   3       26.22       23.75      6.87 o
  -5   5   3      138.38      137.33      7.23 o
  -4   5   3      366.94      355.99     23.81 o
  -3   5   3       20.71       19.95      2.60 o
  -2   5   3      193.07      183.91     10.07 o
  -1   5   3      437.88      413.39     10.84 o
   0   5   3     1274.20     1323.64     18.70 o
   1   5   3       61.21       67.17      5.36 o
   2   5   3      432.02      388.47     15.60 o
   3   5   3        2.59        3.72      2.11 o
   4   5   3       54.60       67.69      6.96 o
   5   5   3      340.88      357.20     24.57 o
   6   5   3      435.76      490.83     30.07 o
   7   5   3       19.95       22.00      7.37 o
   8   5   3       50.58       55.62      6.99 o
   9   5   3      115.72      114.78     10.14 o
  10   5   3      109.12      107.11      9.91 o
  11   5   3        0.49       10.08      6.23 o
  12   5   3       14.10        5.81      6.35 o
  13   5   3       38.51       46.62     13.97 o
  14   5   3       61.03       96.26     18.07 o
  15   5   3       31.65       18.14     10.65 o
  16   5   3       52.02       54.42     14.90 o
 -16   6   3       30.41       23.12     10.08 o
 -15   6   3        0.06       -6.45      6.45 o
 -14   6   3        1.48       -5.75      5.75 o
 -13   6   3       20.35       37.22     10.20 o
 -12   6   3        0.44        1.28      2.94 o
 -11   6   3       41.05       33.03      9.72 o
 -10   6   3       31.59       38.04     10.51 o
  -9   6   3      230.13      258.77     25.27 o
  -8   6   3       45.69       37.37      9.63 o
  -7   6   3        7.44        8.55      4.57 o
  -6   6   3        8.98        7.37      3.95 o
  -5   6   3       80.96       75.19     12.45 o
  -4   6   3        0.48        0.53      0.80 o
  -3   6   3      317.83      326.71     15.99 o
  -2   6   3        0.24        2.33      1.03 o
  -1   6   3      144.25      129.13      6.97 o
   0   6   3      105.56      126.46      7.67 o
   1   6   3       47.78       57.30      5.33 o
   2   6   3       78.32       79.76      6.40 o
   3   6   3        7.28       19.60      3.55 o
   4   6   3      260.99      249.44     14.44 o
   5   6   3      592.91      616.09     27.00 o
   6   6   3       25.46       30.37      6.14 o
   7   6   3       57.00       56.52     11.82 o
   8   6   3      165.30      179.27     21.45 o
   9   6   3       19.85       37.76     10.66 o
  10   6   3       97.74       83.95     15.79 o
  11   6   3      585.48      643.48     43.81 o
  12   6   3       86.48       84.80     17.08 o
  13   6   3        7.44       16.98      8.10 o
  14   6   3        6.90        3.45      5.43 o
  15   6   3        3.60        1.17      7.18 o
 -15   7   3       15.23       12.86      6.11 o
 -14   7   3       65.21       47.48     12.43 o
 -13   7   3        0.29        1.89      5.47 o
 -12   7   3       46.58       32.69     11.48 o
 -11   7   3       43.35       58.78     13.58 o
 -10   7   3        0.26       11.07      7.13 o
  -9   7   3      127.26      126.87     18.41 o
  -8   7   3      161.04      188.09     21.72 o
  -7   7   3      335.28      362.92     29.61 o
  -6   7   3        3.06       -0.45      3.23 o
  -5   7   3       61.76       55.24     11.18 o
  -4   7   3        7.58        3.70      2.48 o
  -3   7   3       10.42       12.05      5.62 o
  -2   7   3       62.22       64.65      9.16 o
  -1   7   3      350.39      339.28     14.00 o
   0   7   3       43.46       44.86      5.92 o
   1   7   3       19.56       17.19      3.08 o
   2   7   3       64.12       61.20      5.85 o
   3   7   3      695.55      704.95     20.40 o
   4   7   3       70.35       68.18      7.03 o
   5   7   3      210.33      201.12     12.35 o
   6   7   3        2.50        0.37      4.51 o
   7   7   3        0.38       -0.02      4.70 o
   8   7   3        3.00        6.02      4.96 o
   9   7   3       31.41       27.13      9.57 o
  10   7   3       22.05       21.44      9.10 o
  11   7   3       23.79       30.56     11.25 o
  12   7   3       36.56       40.87     13.14 o
  13   7   3        3.51       29.82     11.60 o
 -13   8   3        0.02        4.26      5.82 o
 -12   8   3        1.40        8.34      7.14 o
 -11   8   3        4.17       10.49      7.54 o
 -10   8   3      180.68      237.67     27.36 o
  -9   8   3       88.91       83.90     16.44 o
  -8   8   3       14.38       27.29      9.48 o
  -7   8   3        0.03        0.62      3.01 o
  -6   8   3        1.55       -0.59      2.57 o
  -5   8   3        0.06       -1.14      3.63 o
  -4   8   3       16.88       26.02      6.69 o
  -3   8   3      162.80      207.84     17.80 o
  -2   8   3       91.40      108.59     12.76 o
  -1   8   3        4.37        4.15      2.97 o
   0   8   3       21.19       19.98      4.72 o
   1   8   3       86.91      111.13     10.94 o
   2   8   3       15.05       13.46      3.27 o
   3   8   3        4.53        3.31      2.62 o
   4   8   3      281.34      307.55     15.71 o
   5   8   3       69.04       73.97     11.17 o
   6   8   3       98.00       88.58     15.11 o
   7   8   3        2.68        5.51      3.78 o
   8   8   3       34.97       36.99      8.04 o
   9   8   3        5.65        7.76      2.71 o
  10   8   3        3.25       10.27      5.34 o
  11   8   3        1.43       -5.28      5.75 o
  12   8   3        5.56       14.90      8.21 o
 -11   9   3       16.77       25.20     10.27 o
 -10   9   3        2.09       -0.51      3.58 o
  -9   9   3       19.49        8.68      3.39 o
  -8   9   3       87.74      113.24     19.08 o
  -7   9   3       50.21       50.53     12.68 o
  -6   9   3       18.59       22.96     10.08 o
  -5   9   3       19.54        7.75      4.19 o
  -4   9   3        6.19        2.14      2.69 o
  -3   9   3        4.95        9.22      5.15 o
  -2   9   3       38.02       19.78     16.28 o
  -1   9   3       44.71       50.50      8.99 o
   0   9   3        6.63       15.39      5.18 o
   1   9   3       13.09       34.77     10.24 o
   2   9   3       16.01        5.66      4.46 o
   3   9   3        0.10        3.15      5.03 o
   4   9   3       45.66       49.26     16.86 o
   5   9   3       19.86       17.70     10.48 o
   6   9   3       46.87       42.41      9.04 o
   7   9   3        1.95       -1.56      3.49 o
   8   9   3        0.00       -1.83      4.14 o
   9   9   3        0.00        1.02      6.57 o
  10   9   3        0.57        2.11      3.16 o
  11   9   3        4.02       13.30      7.16 o
  -9  10   3        0.13       -1.71      3.74 o
  -8  10   3        0.07       -2.62      3.62 o
  -7  10   3       13.35       32.61     10.94 o
  -6  10   3        8.05       20.17      8.95 o
  -5  10   3        1.63        2.20      4.08 o
  -4  10   3        6.70        4.05     11.48 o
  -3  10   3        0.26       -6.58     12.05 o
  -2  10   3        0.16       -0.47      5.63 o
  -1  10   3       15.80       39.81     19.71 o
   0  10   3       13.07       11.02      8.57 o
   1  10   3       24.62       26.86     14.83 o
   2  10   3       25.27       41.22     11.99 o
   3  10   3       25.49       48.23     17.95 o
   4  10   3       30.33       34.16     15.59 o
   5  10   3       16.40       10.15     10.52 o
   6  10   3        0.58       10.14      9.68 o
   7  10   3        6.27       13.83     10.45 o
   8  10   3        3.98       -0.12      6.82 o
 -21   0   4      104.77       89.26     13.00 o
 -20   0   4        1.55        1.12      3.29 o
 -19   0   4      110.71      124.74     18.54 o
 -18   0   4        4.59       -0.48      2.72 o
 -17   0   4        3.03        1.72      2.33 o
 -16   0   4       93.49      121.09     16.48 o
 -15   0   4     1354.26     1345.29     52.47 o
 -14   0   4     2650.52     2540.73     68.47 o
 -13   0   4      326.73      321.58     23.17 o
 -12   0   4        4.15        5.05      5.36 o
 -11   0   4      187.42      196.70     16.71 o
 -10   0   4      225.92      229.29     17.07 o
  -9   0   4      491.82      484.51     23.34 o
  -8   0   4     4291.67     4520.19     67.24 o
  -7   0   4      919.21      888.21     28.01 o
  -6   0   4      551.36      536.99     14.70 o
  -5   0   4     2406.97     2331.79     28.32 o
  -4   0   4       55.84       50.20      4.19 o
  -3   0   4      241.46      216.14      8.44 o
  -2   0   4     2953.81     2904.24     31.90 o
  -1   0   4     5542.86     5605.34     46.71 o
   0   0   4       48.14       46.76      3.09 o
   1   0   4     1638.91     1647.23     29.00 o
   2   0   4      135.26      149.66     13.00 o
   3   0   4       33.72       26.75      6.19 o
   4   0   4        4.16        8.34      2.02 o
   5   0   4      953.30     1080.33     41.01 o
   6   0   4      378.48      407.44     26.66 o
   7   0   4      242.39      250.98     21.60 o
   8   0   4     1194.21     1247.78     50.40 o
   9   0   4       17.21       26.11      7.84 o
  10   0   4       15.41       16.91      6.52 o
  11   0   4      243.20      236.37     25.03 o
  12   0   4      434.52      409.58     33.51 o
  13   0   4       50.05       44.38      7.00 o
  14   0   4       56.05       59.32     14.06 o
  15   0   4       36.38       55.81     13.59 o
  16   0   4        0.01       -2.22      3.03 o
  17   0   4       29.20       25.07     10.47 o
  18   0   4      171.40      189.98     27.69 o
  19   0   4        0.33       -6.00      7.38 o
 -22   1   4       13.59        5.67      4.93 o
 -21   1   4        0.16        1.70      2.66 o
 -20   1   4        2.52       -1.45      5.71 o
 -19   1   4      106.69      127.47     11.80 o
 -18   1   4        2.37        3.57      2.24 o
 -17   1   4      123.74       98.80      9.38 o
 -16   1   4        5.93       13.55      3.48 o
 -15   1   4       59.22       58.13      6.83 o
 -14   1   4      116.94      119.96      9.17 o
 -13   1   4        1.46        2.81      2.04 o
 -12   1   4      482.29      505.35     17.04 o
 -11   1   4        0.53        4.03      2.23 o
 -10   1   4       76.18       74.01      6.86 o
  -9   1   4      365.76      417.48     15.09 o
  -8   1   4        7.11        6.90      1.36 o
  -7   1   4     1471.32     1555.11     26.23 o
  -6   1   4      349.64      373.25      8.41 o
  -5   1   4        2.00        3.88      1.00 o
  -4   1   4      507.44      497.65      7.44 o
  -3   1   4      537.84      543.39      9.75 o
  -2   1   4      502.17      557.41      8.39 o
  -1   1   4      220.23      215.76      5.87 o
   0   1   4      204.72      198.30      5.77 o
   1   1   4       30.76       24.56      2.16 o
   2   1   4       38.90       38.51      3.44 o
   3   1   4        4.86        2.66      1.37 o
   4   1   4      633.00      636.87     15.19 o
   5   1   4      617.39      624.86     18.81 o
   6   1   4      506.53      554.56     16.29 o
   7   1   4       10.26       11.00      2.06 o
   8   1   4      187.58      210.19     11.98 o
   9   1   4       19.64       19.69      3.55 o
  10   1   4        0.18        1.45      2.22 o
  11   1   4       25.45       21.20      3.75 o
  12   1   4        4.53        4.15      1.87 o
  13   1   4       11.19       13.73      4.18 o
  14   1   4       14.53        9.69      3.94 o
  15   1   4       33.69       13.24      8.63 o
  16   1   4       35.65       41.46      9.22 o
  17   1   4        0.44        4.69      3.96 o
  18   1   4        0.01        2.58      3.31 o
  19   1   4        0.10       -3.34      3.34 o
 -21   2   4       67.84       62.37     15.12 o
 -20   2   4       16.99       15.40      6.21 o
 -19   2   4       17.05       23.00      9.36 o
 -18   2   4       81.50       90.26     12.49 o
 -17   2   4       27.77       31.92      5.32 o
 -16   2   4       56.11       54.04      6.61 o
 -15   2   4       89.68      124.75      9.90 o
 -14   2   4       64.20       59.44      6.49 o
 -13   2   4      123.53      120.15      8.72 o
 -12   2   4      270.83      278.06     12.60 o
 -11   2   4      327.91      333.81     13.10 o
 -10   2   4      133.37      119.54      5.89 o
  -9   2   4      221.09      256.13      6.42 o
  -8   2   4     1109.88     1141.65     12.63 o
  -7   2   4     3474.57     3480.61     23.82 o
  -6   2   4       69.10       79.52      3.50 o
  -5   2   4       14.17       12.54      1.39 o
  -4   2   4       11.58       15.58      1.35 o
  -3   2   4       91.69       91.30      4.63 o
  -2   2   4      289.42      296.88      9.20 o
  -1   2   4       35.35       44.68      3.81 o
   0   2   4     1944.41     1895.57     25.07 o
   1   2   4      198.18      171.22      7.52 o
   2   2   4      303.61      317.35      9.09 o
   3   2   4      238.69      230.89      7.93 o
   4   2   4      733.53      770.64     20.75 o
   5   2   4      435.18      419.97     10.97 o
   6   2   4      147.83      120.85      8.07 o
   7   2   4      578.01      542.78     22.50 o
   8   2   4       15.45       12.52      4.27 o
   9   2   4      162.64      158.34     13.21 o
  10   2   4        2.48        3.20      3.08 o
  11   2   4      398.18      406.32     22.86 o
  12   2   4      210.02      171.71     20.71 o
  13   2   4       70.51       57.84      9.35 o
  14   2   4      168.63      183.82     16.95 o
  15   2   4       49.75       56.70      9.64 o
  16   2   4       22.49       27.62      6.87 o
  17   2   4       13.48       11.11      9.39 o
  18   2   4       42.71       36.55     12.96 o
 -20   3   4        1.41        5.04      3.80 o
 -19   3   4        0.69       -0.75      2.80 o
 -18   3   4        1.35        0.01      2.69 o
 -17   3   4        2.41        3.68      6.59 o
 -16   3   4        0.39        2.75      3.15 o
 -15   3   4      177.62      183.33     21.91 o
 -14   3   4       23.59       19.74      5.71 o
 -13   3   4      185.55      187.02     15.56 o
 -12   3   4      236.49      241.99     17.05 o
 -11   3   4       39.10       33.53      6.00 o
 -10   3   4       10.77        7.15      2.62 o
  -9   3   4       76.07       61.32      4.39 o
  -8   3   4      117.52      105.96      9.83 o
  -7   3   4       10.69        9.84      3.81 o
  -6   3   4      245.84      227.08     18.08 o
  -5   3   4       53.11       49.04      3.26 o
  -4   3   4       57.07       57.75      4.29 o
  -3   3   4      175.53      164.43      5.37 o
  -2   3   4      235.14      260.95     13.49 o
  -1   3   4      196.95      184.30      8.35 o
   0   3   4     1499.79     1544.43     33.62 o
   1   3   4     3579.22     3680.54     32.31 o
   2   3   4      638.34      721.57     15.73 o
   3   3   4      121.92      127.40      6.79 o
   4   3   4       58.76       61.43      5.85 o
   5   3   4       76.89       80.65      5.28 o
   6   3   4      170.34      175.88     13.05 o
   7   3   4        1.08        1.42      1.45 o
   8   3   4        2.18        2.31      4.14 o
   9   3   4        2.38        8.29      4.29 o
  10   3   4       29.22       29.11     10.03 o
  11   3   4        3.35        8.60      4.36 o
  12   3   4       34.22       29.16      7.74 o
  13   3   4      102.26      128.36     19.40 o
  14   3   4      107.00      119.24     13.69 o
  15   3   4       24.82       21.98     11.43 o
  16   3   4        0.96       -3.64      4.96 o
  17   3   4        1.23       -6.24      8.71 o
 -19   4   4       21.87       30.42     10.31 o
 -18   4   4       22.50       16.12      7.08 o
 -17   4   4       14.86       18.06      7.80 o
 -16   4   4       39.01       58.18     13.59 o
 -15   4   4      295.66      299.52     29.88 o
 -14   4   4      342.25      372.20     31.86 o
 -13   4   4       42.15       45.78     11.49 o
 -12   4   4       10.67        3.83      3.65 o
 -11   4   4       96.09       82.85     13.66 o
 -10   4   4      131.52      137.03     17.08 o
  -9   4   4        0.00        5.76      4.01 o
  -8   4   4      196.11      228.58     20.39 o
  -7   4   4      412.07      421.88     27.03 o
  -6   4   4        2.73        5.64      3.94 o
  -5   4   4      187.39      185.93      6.88 o
  -4   4   4      536.26      583.39     16.04 o
  -3   4   4      533.24      517.69     16.18 o
  -2   4   4     3082.41     3334.99     41.73 o
  -1   4   4       26.89       17.90      2.52 o
   0   4   4      630.16      655.33     18.48 o
   1   4   4       54.93       69.88      6.49 o
   2   4   4        0.26        1.42      1.68 o
   3   4   4       39.16       38.37      3.98 o
   4   4   4       37.01       37.07      4.06 o
   5   4   4       31.05       40.11      8.73 o
   6   4   4      102.56      113.97     19.11 o
   7   4   4       23.84       23.12      4.97 o
   8   4   4       11.44       22.68      5.46 o
   9   4   4      133.50      127.89     21.38 o
  10   4   4      233.20      214.15     14.93 o
  11   4   4      348.77      348.72     17.43 o
  12   4   4      338.03      330.73     17.49 o
  13   4   4       26.30       48.15     14.32 o
  14   4   4        5.17        3.23      3.71 o
  15   4   4       47.59       44.05     13.98 o
  16   4   4        1.62       12.91      8.60 o
 -18   5   4        0.39        6.36      7.11 o
 -17   5   4       45.46       27.78     10.39 o
 -16   5   4       10.43       15.96      6.79 o
 -15   5   4        5.27       -1.79      2.62 o
 -14   5   4        0.11       -0.82      2.60 o
 -13   5   4        0.87        0.13      2.53 o
 -12   5   4      310.27      326.53     29.36 o
 -11   5   4        1.13       -0.65      3.11 o
 -10   5   4      442.00      467.91     32.90 o
  -9   5   4      286.47      305.43     26.09 o
  -8   5   4      176.88      171.35     18.65 o
  -7   5   4      511.46      485.34     30.76 o
  -6   5   4      126.28      118.44     14.95 o
  -5   5   4      101.68       92.78      6.02 o
  -4   5   4       13.55       11.81      2.56 o
  -3   5   4      118.84      109.71      5.96 o
  -2   5   4       11.09       12.14      2.48 o
  -1   5   4      450.04      461.83     12.90 o
   0   5   4       11.92       15.15      2.90 o
   1   5   4       38.94       48.74      5.75 o
   2   5   4       45.10       48.35      5.82 o
   3   5   4        2.58        3.20      1.80 o
   4   5   4        1.15        2.93      1.92 o
   5   5   4       26.55       23.14      5.02 o
   6   5   4        2.18        3.13      1.63 o
   7   5   4       62.23       61.94      7.46 o
   8   5   4      130.62      133.05     11.27 o
   9   5   4        4.07        4.84      2.35 o
  10   5   4        4.07        2.40      2.84 o
  11   5   4        0.20        1.30      3.47 o
  12   5   4      175.32      184.33     24.96 o
  13   5   4      109.06      107.46     14.77 o
  14   5   4       28.73       36.29     13.96 o
  15   5   4        2.62        5.00      6.39 o
 -16   6   4        2.46       -0.52      4.17 o
 -15   6   4       76.23       78.46     16.84 o
 -14   6   4      111.32      118.92     19.53 o
 -13   6   4        2.09       13.39      7.79 o
 -12   6   4       17.79       27.27      9.13 o
 -11   6   4        9.45        6.07      5.11 o
 -10   6   4        4.73       11.08      6.87 o
  -9   6   4       11.65       24.95      7.94 o
  -8   6   4      117.18      106.43     15.74 o
  -7   6   4       28.06       20.73      7.13 o
  -6   6   4      141.54      128.70     16.37 o
  -5   6   4       30.64       28.30      4.21 o
  -4   6   4        9.79       13.68      3.48 o
  -3   6   4      661.99      694.87     35.77 o
  -2   6   4      111.88      131.87      8.57 o
  -1   6   4      500.21      460.37     15.59 o
   0   6   4      181.40      181.60     13.55 o
   1   6   4      627.74      596.39     17.41 o
   2   6   4       22.39       30.19      4.10 o
   3   6   4       66.64       61.93      7.18 o
   4   6   4      307.70      289.05     20.99 o
   5   6   4      689.80      703.88     36.58 o
   6   6   4      186.17      195.89     15.76 o
   7   6   4       10.54        8.33      6.02 o
   8   6   4       35.57       31.75     10.05 o
   9   6   4       32.66       37.84      9.84 o
  10   6   4        2.59        6.81      5.81 o
  11   6   4      338.54      335.10     32.64 o
  12   6   4       94.84      118.26     20.30 o
  13   6   4        0.59       -2.38      4.53 o
  14   6   4        3.00        7.23      5.00 o
 -15   7   4        0.04        1.12      4.06 o
 -14   7   4        3.56        3.13      5.82 o
 -13   7   4        4.03        9.28      5.34 o
 -12   7   4       24.96       18.89      9.22 o
 -11   7   4        9.46        5.39      8.41 o
 -10   7   4      312.80      319.62     30.69 o
  -9   7   4       38.98       30.18     10.83 o
  -8   7   4       85.19       93.46     16.54 o
  -7   7   4      141.86      116.89     17.81 o
  -6   7   4       12.57        8.28      4.09 o
  -5   7   4      294.36      234.22     23.16 o
  -4   7   4        8.47       11.02      5.23 o
  -3   7   4       82.52       69.31     11.89 o
  -2   7   4        1.50        1.65      1.94 o
  -1   7   4       27.62       39.58      7.72 o
   0   7   4      163.57      158.95     14.75 o
   1   7   4        5.10        6.85      2.73 o
   2   7   4      252.09      248.84     12.30 o
   3   7   4       19.99       24.68      4.65 o
   4   7   4      194.53      195.12     11.28 o
   5   7   4       29.44       30.27     12.22 o
   6   7   4       49.71       53.22      9.27 o
   7   7   4       59.78       63.39      9.92 o
   8   7   4       23.87       36.08     15.02 o
   9   7   4      115.19      115.48     14.05 o
  10   7   4        2.29        4.98      3.33 o
  11   7   4       23.11       26.92     10.58 o
  12   7   4        7.62       18.67      9.36 o
  13   7   4       23.97       40.60     14.16 o
 -13   8   4        3.29        6.39      6.35 o
 -12   8   4       24.97       21.74      9.85 o
 -11   8   4        2.51        2.00      2.80 o
 -10   8   4        0.12        7.76      6.17 o
  -9   8   4        2.06        1.52      3.52 o
  -8   8   4       35.46       42.17     10.44 o
  -7   8   4       44.41       35.53     10.41 o
  -6   8   4       41.46       43.77     11.17 o
  -5   8   4      142.01      160.84     20.09 o
  -4   8   4       84.96       99.62     15.60 o
  -3   8   4       62.33       54.59      9.10 o
  -2   8   4      129.81      118.52     13.63 o
  -1   8   4      192.57      183.03     16.87 o
   0   8   4       83.09       98.40     12.32 o
   1   8   4        4.21        5.77      3.23 o
   2   8   4       21.50       13.09      3.89 o
   3   8   4       13.25       17.84      3.78 o
   4   8   4      154.42      166.92     12.07 o
   5   8   4      125.23      119.03     10.34 o
   6   8   4        3.09        7.37      4.41 o
   7   8   4        2.22       11.31      4.85 o
   8   8   4        2.16        0.29      6.62 o
   9   8   4       27.97       15.02      6.67 o
  10   8   4        1.36        0.31      3.53 o
  11   8   4        1.33       20.78      8.68 o
  12   8   4        1.87        7.81      8.01 o
 -11   9   4        6.08        3.16      3.34 o
 -10   9   4        1.48       13.07      7.98 o
  -9   9   4       18.70       21.88      9.14 o
  -8   9   4       34.26       41.82     11.81 o
  -7   9   4        2.81       16.31      8.54 o
  -6   9   4        0.49       -3.55      3.84 o
  -5   9   4       13.88       12.48      5.23 o
  -4   9   4       23.12       11.71     13.93 o
  -3   9   4       11.08        5.43      3.28 o
  -2   9   4       12.88       20.15      6.35 o
  -1   9   4        5.45       15.47      5.32 o
   0   9   4        0.71        2.24      7.47 o
   1   9   4       22.67       21.08      6.49 o
   2   9   4        9.69        9.46      7.70 o
   3   9   4        0.04       -4.30      5.00 o
   4   9   4        0.38       10.43      9.14 o
   5   9   4       30.07       43.58     15.86 o
   6   9   4       11.94        7.21      7.23 o
   7   9   4        5.18       24.41     13.31 o
   8   9   4        0.56       -0.54      2.42 o
   9   9   4       21.59       32.28     11.13 o
  10   9   4        4.57        0.98      5.22 o
  -8  10   4       15.10       21.93      8.56 o
  -7  10   4        0.82       -2.30      4.86 o
  -6  10   4       23.44       36.59     11.27 o
  -5  10   4       11.91       -2.06      3.36 o
  -4  10   4        1.35        1.43      4.35 o
  -3  10   4        9.03        9.16      5.18 o
  -2  10   4        4.34        2.50      6.49 o
  -1  10   4       40.33       51.17     19.31 o
   0  10   4       12.54       11.87     11.01 o
   1  10   4        4.57       -2.74      8.85 o
   2  10   4       16.68       21.60     13.20 o
   3  10   4       24.73       20.77     11.95 o
   4  10   4        7.43       10.18     10.57 o
   5  10   4       10.28       27.55     13.57 o
   6  10   4        3.02        1.64      5.47 o
 -22   1   5        5.70       14.31      9.01 o
 -21   1   5       31.16       54.35     13.26 o
 -20   1   5       51.34       56.17     10.47 o
 -19   1   5        6.16        6.35      3.67 o
 -18   1   5        1.65        3.28      2.28 o
 -17   1   5       22.35       29.73      5.28 o
 -16   1   5      152.96      162.83     11.63 o
 -15   1   5       94.79       89.72      8.29 o
 -14   1   5      306.74      308.26     14.58 o
 -13   1   5      259.88      268.12     15.73 o
 -12   1   5       37.96       41.09      6.35 o
 -11   1   5        0.28        0.26      1.52 o
 -10   1   5       33.66       35.54      4.23 o
  -9   1   5       88.03       63.91      4.24 o
  -8   1   5      226.50      235.14      6.83 o
  -7   1   5      427.57      412.64      9.90 o
  -6   1   5      721.52      706.01     12.65 o
  -5   1   5     1504.18     1444.65     27.08 o
  -4   1   5      324.00      337.18      8.66 o
  -3   1   5     1632.77     1622.25     19.03 o
  -2   1   5     5996.62     6035.07     41.29 o
  -1   1   5       50.69       46.58      3.82 o
   0   1   5     1384.36     1337.92     24.83 o
   1   1   5      442.64      395.44      8.16 o
   2   1   5      872.80      880.47     17.48 o
   3   1   5       26.48       26.95      4.35 o
   4   1   5     1055.50     1058.27     39.46 o
   5   1   5     1681.09     1611.51     37.77 o
   6   1   5      829.18      846.81     19.95 o
   7   1   5      138.79      136.12      8.63 o
   8   1   5      443.50      438.66     16.17 o
   9   1   5      726.69      665.53     18.22 o
  10   1   5       27.31       23.14      3.77 o
  11   1   5       81.59       84.86     10.83 o
  12   1   5      197.80      204.44     17.36 o
  13   1   5       58.10       55.55      9.70 o
  14   1   5       84.14       79.49     11.78 o
  15   1   5       42.00       41.23      8.95 o
  16   1   5       18.88       17.77      6.13 o
  17   1   5        0.79       -0.37      3.55 o
  18   1   5       19.66       15.76      6.81 o
 -21   2   5       11.04       27.54     10.56 o
 -20   2   5        5.67       10.34      5.98 o
 -19   2   5        0.11        8.85      6.39 o
 -18   2   5        0.01        4.02      3.48 o
 -17   2   5        0.39        1.43      6.17 o
 -16   2   5       25.89       21.50      4.21 o
 -15   2   5      187.16      183.34     11.85 o
 -14   2   5       24.78       25.32      4.20 o
 -13   2   5       76.65       84.81      7.32 o
 -12   2   5       79.53       80.69      6.75 o
 -11   2   5       27.52       34.25      3.14 o
 -10   2   5        8.58        9.91      1.44 o
  -9   2   5      131.68      145.43      5.84 o
  -8   2   5      115.31      125.40      5.23 o
  -7   2   5     1393.78     1448.49     17.39 o
  -6   2   5      279.57      268.96      7.37 o
  -5   2   5        8.45       11.90      1.34 o
  -4   2   5      407.71      455.55     10.73 o
  -3   2   5      233.48      247.02     10.15 o
  -2   2   5     2350.41     2458.43     34.90 o
  -1   2   5     2669.21     2703.78     31.07 o
   0   2   5        0.06        2.16      1.49 o
   1   2   5     2327.41     2472.91     39.44 o
   2   2   5      378.79      376.13     12.80 o
   3   2   5      853.28      895.94     20.47 o
   4   2   5      130.09      146.70      5.59 o
   5   2   5      771.89      826.13     18.10 o
   6   2   5      833.32      859.95     22.00 o
   7   2   5      804.72      787.61     28.63 o
   8   2   5        4.21        7.70      3.63 o
   9   2   5       68.24       52.31      8.06 o
  10   2   5      143.85      148.50     13.86 o
  11   2   5        9.98       10.13      3.88 o
  12   2   5        0.94        8.91      3.58 o
  13   2   5       88.51       57.27      9.45 o
  14   2   5       22.93       28.23      7.22 o
  15   2   5        9.17       12.45      7.16 o
  16   2   5        1.09       -1.06      2.99 o
  17   2   5        3.69        5.82      6.94 o
 -20   3   5       37.29       36.16      8.82 o
 -19   3   5        9.10       10.36      4.73 o
 -18   3   5       10.38       14.56      5.13 o
 -17   3   5       50.41       52.53      9.00 o
 -16   3   5      123.07      123.21     14.32 o
 -15   3   5      170.94      167.11     15.98 o
 -14   3   5        0.06       12.51     26.62 o
 -13   3   5       86.17      104.91      7.93 o
 -12   3   5        4.72        5.98      2.60 o
 -11   3   5        4.06        2.36      1.52 o
 -10   3   5        2.85        2.59      1.98 o
  -9   3   5      160.46      143.82      7.20 o
  -8   3   5       85.45       73.67      4.26 o
  -7   3   5      310.78      257.79     11.57 o
  -6   3   5      675.41      606.08     37.37 o
  -5   3   5       17.54       26.85      2.16 o
  -4   3   5      365.86      368.35      8.80 o
  -3   3   5     1815.32     1838.45     55.48 o
  -2   3   5     4875.28     5237.95    110.26 o
  -1   3   5     4720.35     4889.19     51.36 o
   0   3   5       88.40       71.09      4.66 o
   1   3   5      162.50      153.52     10.40 o
   2   3   5       72.86      111.80      7.58 o
   3   3   5       81.91       87.73      5.82 o
   4   3   5      296.09      265.36     11.54 o
   5   3   5     2141.73     2120.13     28.32 o
   6   3   5      748.66      747.13     21.88 o
   7   3   5       55.18       62.42     10.73 o
   8   3   5      244.60      247.47     16.64 o
   9   3   5        0.17        6.22      3.15 o
  10   3   5       12.43       18.04      4.75 o
  11   3   5      209.94      205.80     16.72 o
  12   3   5      193.79      221.65     28.98 o
  13   3   5       55.69       66.67     10.40 o
  14   3   5       93.54      133.11     16.73 o
  15   3   5       50.36       60.93     15.70 o
  16   3   5       18.96       39.52     13.80 o
 -19   4   5        0.91       -3.38      3.38 o
 -18   4   5        0.12        4.18      4.59 o
 -17   4   5       10.91       12.23      5.16 o
 -16   4   5        1.46        4.13      4.25 o
 -15   4   5       72.23       64.86     10.47 o
 -14   4   5       67.44       74.37     14.43 o
 -13   4   5      148.63      168.21     21.11 o
 -12   4   5        1.87        8.94      5.94 o
 -11   4   5        7.24       12.82      7.08 o
 -10   4   5        0.11        0.25      3.48 o
  -9   4   5      107.56      126.54     16.28 o
  -8   4   5       31.24       22.79      6.00 o
  -7   4   5       44.56       37.15      8.31 o
  -6   4   5       45.79       36.44      2.93 o
  -5   4   5        0.79        3.18      1.73 o
  -4   4   5      398.73      343.44     24.03 o
  -3   4   5       73.28       58.00      3.84 o
  -2   4   5      746.45      726.03     15.31 o
  -1   4   5     4455.95     4105.87    131.32 o
   0   4   5     1225.09     1135.57     42.83 o
   1   4   5      146.45      132.42     11.61 o
   2   4   5      115.47      106.05      8.36 o
   3   4   5       31.50       34.82      4.08 o
   4   4   5      203.70      191.97      9.61 o
   5   4   5      796.17      750.83     21.67 o
   6   4   5        2.18        1.16      1.78 o
   7   4   5        1.40        0.84      3.26 o
   8   4   5      145.84      143.77     12.86 o
   9   4   5      131.85      140.07     13.13 o
  10   4   5       67.01       66.10      9.26 o
  11   4   5       87.86       84.42     10.97 o
  12   4   5        7.22        5.46      3.94 o
  13   4   5       70.47       89.78     12.04 o
  14   4   5        5.99       21.85     11.60 o
  15   4   5        0.51       -9.43      9.43 o
 -18   5   5        2.53       11.01      7.85 o
 -17   5   5       72.76       94.55     19.04 o
 -16   5   5       34.39       25.48      9.60 o
 -15   5   5        1.44        6.38      5.92 o
 -14   5   5       67.99       69.91     14.78 o
 -13   5   5        5.40       33.52     10.59 o
 -12   5   5        3.33        2.53      2.84 o
 -11   5   5       77.20       93.18     15.42 o
 -10   5   5      222.57      195.35     22.09 o
  -9   5   5      724.26      737.06     40.78 o
  -8   5   5       41.79       42.70      9.86 o
  -7   5   5        5.27        7.94      3.20 o
  -6   5   5       38.49       37.49      6.55 o
  -5   5   5      154.11      174.98     15.63 o
  -4   5   5       57.26       61.58      9.11 o
  -3   5   5      926.92      911.67     30.65 o
  -2   5   5      357.70      351.28     11.19 o
  -1   5   5      352.68      363.97     12.37 o
   0   5   5      453.07      461.96     17.77 o
   1   5   5      722.84      716.28     28.78 o
   2   5   5      279.59      282.38     15.26 o
   3   5   5        3.24        3.32      2.43 o
   4   5   5      284.01      279.43     15.73 o
   5   5   5      457.71      461.56     18.30 o
   6   5   5        0.15       -0.72      1.63 o
   7   5   5       58.47       57.71      5.75 o
   8   5   5       21.87       26.45      5.80 o
   9   5   5       37.03       36.15      7.04 o
  10   5   5       81.42       78.79     10.34 o
  11   5   5      201.06      232.62     17.89 o
  12   5   5       21.09       49.75     15.14 o
  13   5   5       38.72       38.10     14.28 o
  14   5   5        4.39       18.59     10.65 o
 -16   6   5        4.86        8.67      6.07 o
 -15   6   5        3.22        6.79      5.07 o
 -14   6   5       38.51       38.19     12.24 o
 -13   6   5        4.84       -3.98      3.98 o
 -12   6   5      129.82      145.08     21.00 o
 -11   6   5       87.04       81.40     15.43 o
 -10   6   5        0.29       -0.13      4.93 o
  -9   6   5       32.51       33.69      9.61 o
  -8   6   5      320.26      299.32     26.96 o
  -7   6   5       64.74       64.01     12.49 o
  -6   6   5      242.56      216.10     22.04 o
  -5   6   5      332.10      319.69     15.30 o
  -4   6   5       75.61       89.26      8.09 o
  -3   6   5      356.97      353.31     16.99 o
  -2   6   5      279.90      270.14     15.57 o
  -1   6   5      242.28      270.88     14.22 o
   0   6   5      649.15      646.76     22.26 o
   1   6   5      281.53      298.10     15.49 o
   2   6   5      145.41      169.65     18.64 o
   3   6   5      392.07      396.75     18.47 o
   4   6   5      722.44      722.23     26.63 o
   5   6   5      290.52      298.94     19.47 o
   6   6   5      180.45      197.37     16.40 o
   7   6   5       21.72       27.90      7.90 o
   8   6   5       43.01       44.82      6.24 o
   9   6   5        1.26        1.82      1.99 o
  10   6   5       33.87       34.18      7.84 o
  11   6   5        0.35        4.10      7.31 o
  12   6   5        0.06       -9.09      9.80 o
  13   6   5       86.71      120.79     25.46 o
 -14   7   5        3.31        0.15      3.84 o
 -13   7   5        2.39       11.42      7.25 o
 -12   7   5       80.17       96.70     17.80 o
 -11   7   5        9.80       11.98      6.12 o
 -10   7   5      109.76      104.77     18.06 o
  -9   7   5       10.23       32.43     10.95 o
  -8   7   5       84.45       89.50     16.46 o
  -7   7   5       18.30       13.66      5.93 o
  -6   7   5      108.41      110.31     17.17 o
  -5   7   5       15.93       13.30      5.93 o
  -4   7   5       57.37       58.66     11.69 o
  -3   7   5       17.53       16.71      4.08 o
  -2   7   5       32.80       37.82      6.85 o
  -1   7   5      151.96      134.93     10.75 o
   0   7   5       16.27       17.78      3.99 o
   1   7   5       78.59       81.56      8.07 o
   2   7   5        1.38        1.78      1.56 o
   3   7   5      137.26      123.38      9.31 o
   4   7   5      304.61      293.74     17.57 o
   5   7   5      119.36      124.79     13.44 o
   6   7   5      252.05      222.13     18.48 o
   7   7   5       41.01       33.77      7.64 o
   8   7   5       86.24       80.91     15.33 o
   9   7   5        0.17       -5.55      5.55 o
  10   7   5        0.02       -2.42      3.36 o
  11   7   5        1.31        3.98      3.81 o
  12   7   5       32.15       23.25     13.29 o
 -13   8   5        4.31        9.13      7.18 o
 -12   8   5        7.02       13.56      9.01 o
 -11   8   5        5.18        5.82      5.95 o
 -10   8   5        6.26       12.34      6.90 o
  -9   8   5        5.65        4.18      5.86 o
  -8   8   5       17.85       27.34      9.85 o
  -7   8   5       34.26       39.66     10.78 o
  -6   8   5        4.05        0.71      3.47 o
  -5   8   5        8.30       11.18      5.64 o
  -4   8   5        0.14        1.22      2.78 o
  -3   8   5        5.24        2.32      4.75 o
  -2   8   5       80.61       83.61     11.79 o
  -1   8   5      129.24      122.76     14.13 o
   0   8   5       37.81       47.95      8.82 o
   1   8   5        3.20        6.50      9.19 o
   2   8   5        9.18        3.87      3.52 o
   3   8   5      194.43      218.32     16.06 o
   4   8   5       45.15       48.78      8.90 o
   5   8   5        0.28       -3.30      3.30 o
   6   8   5        1.76        0.13      3.28 o
   7   8   5        7.23        2.33      5.15 o
   8   8   5       13.92       23.14      8.21 o
   9   8   5       17.31       13.84      9.15 o
  10   8   5       15.09       33.40      8.77 o
  11   8   5       36.08       53.23     15.58 o
 -10   9   5       30.29       37.84     11.35 o
  -9   9   5       21.96       47.00     13.56 o
  -8   9   5       12.65       11.43      7.11 o
  -7   9   5       14.74       22.00      9.15 o
  -6   9   5        3.06       14.59      7.88 o
  -5   9   5       49.43       47.99      9.98 o
  -4   9   5        5.36        5.01      3.83 o
  -3   9   5        0.87        2.06      2.59 o
  -2   9   5        4.94        1.94      6.66 o
  -1   9   5        1.54       -0.29      3.83 o
   0   9   5        4.99        0.60      5.33 o
   1   9   5       37.31       44.86      9.11 o
   2   9   5       95.61       87.08     12.54 o
   3   9   5        0.07       -9.29      9.29 o
   4   9   5        5.58       -2.22      6.62 o
   5   9   5        0.01        7.02      5.94 o
   6   9   5        3.35       11.75      8.04 o
  -8  10   5        9.97       14.61      8.61 o
  -7  10   5       17.30       22.40      8.75 o
  -6  10   5        0.50        6.05      5.66 o
  -5  10   5        6.38        2.22      3.24 o
  -4  10   5        0.35       -0.38      3.03 o
  -3  10   5        0.20       -3.91      4.41 o
  -2  10   5        2.00        0.02      4.92 o
  -1  10   5        8.60       16.78     12.15 o
   0  10   5       19.12       28.87     13.93 o
   1  10   5       10.86        7.33      9.81 o
   2  10   5        8.24       28.57     13.80 o
 -20   0   6       26.69       39.11      8.79 o
 -19   0   6      284.90      289.42     27.70 o
 -18   0   6        0.04       11.57      5.61 o
 -17   0   6       99.75      100.41     15.50 o
 -16   0   6      233.49      238.25     22.63 o
 -15   0   6        2.36       39.12      9.64 o
 -14   0   6       19.79       50.43      9.58 o
 -13   0   6      281.98      280.30     22.12 o
 -12   0   6      850.78      850.34     36.82 o
 -11   0   6      302.39      289.57     20.69 o
 -10   0   6      121.61      116.46     12.57 o
  -9   0   6     5867.32     5977.03     85.81 o
  -8   0   6     2227.54     2261.48     51.38 o
  -7   0   6       89.30      114.77     11.16 o
  -6   0   6       21.38       31.18      6.47 o
  -5   0   6      159.17      136.52     12.01 o
  -4   0   6      368.37      367.12     18.86 o
  -3   0   6        4.21        1.95      2.10 o
  -2   0   6     3297.50     3259.44     89.68 o
  -1   0   6     1173.50     1253.43     23.07 o
   0   0   6      312.36      336.70     10.99 o
   1   0   6      616.43      644.04     29.92 o
   2   0   6     1437.52     1399.68     46.19 o
   3   0   6     1009.84      991.11     40.68 o
   4   0   6      384.80      421.44     27.80 o
   5   0   6     2782.80     2829.79     74.20 o
   6   0   6      161.25      305.19     26.39 o
   7   0   6      237.78      202.77     13.84 o
   8   0   6       69.95       71.21     14.09 o
   9   0   6       44.02       74.52     14.22 o
  10   0   6       11.37       17.78      7.42 o
  11   0   6       26.54       21.47      8.36 o
  12   0   6       59.18       77.68     15.85 o
  13   0   6        0.04        3.59      5.73 o
  14   0   6      148.83      149.37     23.35 o
  15   0   6       89.10      103.71     20.08 o
  16   0   6       42.21       24.56      9.99 o
  17   0   6        0.13       -4.63      4.63 o
 -21   1   6        1.10        2.23      5.24 o
 -20   1   6        9.25        5.77      4.52 o
 -19   1   6        0.00        4.25      3.21 o
 -18   1   6       26.94       16.17     10.96 o
 -17   1   6        3.39        2.08      2.84 o
 -16   1   6       43.75       53.85      6.71 o
 -15   1   6      242.70      226.83     13.20 o
 -14   1   6       16.67       23.47      3.81 o
 -13   1   6       32.67       32.06      4.65 o
 -12   1   6        9.83        8.22      2.53 o
 -11   1   6        0.00        1.40      1.35 o
 -10   1   6       58.42       58.90      5.40 o
  -9   1   6        7.21        9.30      2.84 o
  -8   1   6      125.09      142.54      7.90 o
  -7   1   6      137.04      121.47      7.06 o
  -6   1   6     1051.95     1096.09     20.55 o
  -5   1   6        1.33        3.43      1.15 o
  -4   1   6       40.51       45.55      5.09 o
  -3   1   6       48.30       43.64      3.98 o
  -2   1   6      360.30      384.51     11.61 o
  -1   1   6      109.73      129.94      8.78 o
   0   1   6        2.33        3.44      2.40 o
   1   1   6     1386.00     1459.71     16.52 o
   2   1   6      118.05      129.92      5.30 o
   3   1   6       20.43       22.74      2.84 o
   4   1   6      245.50      231.08     14.55 o
   5   1   6       83.96      102.58     10.32 o
   6   1   6        9.90       10.15      3.79 o
   7   1   6        0.86        1.10      2.74 o
   8   1   6        9.77       11.99      4.73 o
   9   1   6       42.41       37.81      7.39 o
  10   1   6       42.21       35.33      7.09 o
  11   1   6       72.07       83.19     11.21 o
  12   1   6        6.48        1.20      2.55 o
  13   1   6        1.68        2.91      3.76 o
  14   1   6       74.77       84.04     12.24 o
  15   1   6        6.67       16.11      6.16 o
  16   1   6        4.94        6.90      5.85 o
  17   1   6        0.10        0.61      6.02 o
 -21   2   6        0.96       -0.14      4.16 o
 -20   2   6       31.58       34.84      8.33 o
 -19   2   6       44.16       42.04      8.73 o
 -18   2   6        5.49        2.81      5.91 o
 -17   2   6      238.23      211.13     18.74 o
 -16   2   6      604.00      633.20     31.24 o
 -15   2   6      401.49      405.09     17.40 o
 -14   2   6      189.78      183.47     11.32 o
 -13   2   6        0.27        2.47      1.61 o
 -12   2   6      217.60      237.00     11.60 o
 -11   2   6       84.91       84.89      6.65 o
 -10   2   6      158.71      145.85      7.18 o
  -9   2   6      793.94      716.48     14.01 o
  -8   2   6      644.59      631.58     12.93 o
  -7   2   6       75.70       75.89      4.43 o
  -6   2   6      346.79      338.07      7.94 o
  -5   2   6     1270.29     1257.18     18.55 o
  -4   2   6      314.27      307.96     10.41 o
  -3   2   6      758.21      767.91     27.04 o
  -2   2   6        0.24        1.81      3.89 o
  -1   2   6        1.88        4.04      1.86 o
   0   2   6       24.96       21.89      2.61 o
   1   2   6      116.58      125.74      6.90 o
   2   2   6      396.93      373.57     13.38 o
   3   2   6       28.57       32.23      4.20 o
   4   2   6      778.52      803.72     27.06 o
   5   2   6     1364.02     1316.05     36.27 o
   6   2   6      120.68      101.52      7.76 o
   7   2   6      109.78      107.72      7.34 o
   8   2   6      105.57      107.17     11.43 o
   9   2   6      512.89      505.36     25.60 o
  10   2   6      298.68      306.63     20.72 o
  11   2   6        4.96        8.93      4.62 o
  12   2   6       18.13       13.25      5.04 o
  13   2   6        8.66        9.29      4.30 o
  14   2   6        0.32        5.25      4.03 o
  15   2   6        1.12       -0.20      5.69 o
  16   2   6       58.92       61.54     11.28 o
 -20   3   6        5.30       -2.42      4.27 o
 -19   3   6        9.25       13.84     10.61 o
 -18   3   6        0.02       -1.17      3.46 o
 -17   3   6       13.34        7.06      7.04 o
 -16   3   6       79.29       78.46     11.70 o
 -15   3   6      114.60      146.89     15.23 o
 -14   3   6        8.75        9.45      3.95 o
 -13   3   6       31.34       30.38      6.78 o
 -12   3   6       54.21       67.42      5.96 o
 -11   3   6       13.32        9.46      3.30 o
 -10   3   6      452.78      461.23     13.35 o
  -9   3   6      560.09      515.88     14.92 o
  -8   3   6      211.84      195.47      9.74 o
  -7   3   6       65.88       67.82      4.52 o
  -6   3   6       20.19       23.28      1.98 o
  -5   3   6      348.12      374.47     11.06 o
  -4   3   6       33.55       41.67      3.95 o
  -3   3   6        0.28       -0.67      1.40 o
  -2   3   6     1329.28     1357.88     42.31 o
  -1   3   6        0.65        3.39      2.19 o
   0   3   6       25.53      145.26     16.16 o
   1   3   6        0.01        1.93      1.95 o
   2   3   6       79.55       76.23      6.75 o
   3   3   6      110.82      137.82      9.26 o
   4   3   6      289.21      282.68     16.35 o
   5   3   6       12.32       11.33      2.10 o
   6   3   6     1228.34     1197.25     25.59 o
   7   3   6        3.07        6.50      2.06 o
   8   3   6       72.56       68.05      9.09 o
   9   3   6       73.03       84.12     10.44 o
  10   3   6       21.37       15.52     10.43 o
  11   3   6       37.94       49.02      8.62 o
  12   3   6        0.48        5.43      4.40 o
  13   3   6       17.44       27.19      7.18 o
  14   3   6       14.65       18.69      6.64 o
  15   3   6       26.61       35.03      8.24 o
 -19   4   6       60.31       74.10     16.96 o
 -18   4   6        0.03        0.90      2.84 o
 -17   4   6       54.10       48.26      9.38 o
 -16   4   6       93.09      105.08     13.73 o
 -15   4   6      280.93      292.30     22.01 o
 -14   4   6       13.85       15.52      6.39 o
 -13   4   6       19.57       17.96      6.88 o
 -12   4   6       80.46       90.39     15.47 o
 -11   4   6        5.42        3.19      2.44 o
 -10   4   6      456.55      486.52     32.91 o
  -9   4   6      568.89      520.68     33.26 o
  -8   4   6      190.46      204.69     20.46 o
  -7   4   6       99.07      108.73     14.55 o
  -6   4   6      464.05      443.01     25.47 o
  -5   4   6      283.39      259.66     10.09 o
  -4   4   6        5.07        5.74      1.36 o
  -3   4   6      252.20      237.51     13.37 o
  -2   4   6     1802.68     1734.21     73.38 o
  -1   4   6     1052.29     1101.99     41.57 o
   0   4   6        6.73        6.15      4.61 o
   1   4   6       12.73        9.38      3.38 o
   2   4   6      197.22      196.30     11.27 o
   3   4   6       95.84       79.22      7.37 o
   4   4   6      271.92      258.34     12.46 o
   5   4   6        1.52        3.70      2.82 o
   6   4   6      127.52      113.02      9.14 o
   7   4   6       99.20       85.05      7.76 o
   8   4   6       32.63       35.62      7.13 o
   9   4   6        5.01        6.66      2.88 o
  10   4   6       11.53       10.46      3.30 o
  11   4   6        3.10       -0.26      2.66 o
  12   4   6       32.53       40.10      8.20 o
  13   4   6        4.47        4.77      8.30 o
  14   4   6        4.67       14.68      9.43 o
 -17   5   6       18.57       25.40      9.70 o
 -16   5   6        1.72        0.35      3.13 o
 -15   5   6       92.11       99.43     18.23 o
 -14   5   6        2.54       11.57      6.70 o
 -13   5   6        1.26        7.03      5.16 o
 -12   5   6       14.86       19.22      7.42 o
 -11   5   6       40.79       41.56     10.35 o
 -10   5   6      381.30      333.34     28.67 o
  -9   5   6        0.33        0.68      3.30 o
  -8   5   6        3.76        3.13      3.60 o
  -7   5   6       26.62       23.78      6.97 o
  -6   5   6       35.97       37.33      6.41 o
  -5   5   6       67.73       63.18      6.04 o
  -4   5   6      254.65      240.39      9.10 o
  -3   5   6       44.21       40.02      3.71 o
  -2   5   6        6.50        6.91      1.78 o
  -1   5   6      103.63      115.66     11.51 o
   0   5   6        0.19        4.37      3.14 o
   1   5   6      407.10      411.35     22.40 o
   2   5   6       87.20       73.83      9.99 o
   3   5   6      116.76      119.97     13.14 o
   4   5   6      466.09      480.52     17.02 o
   5   5   6       22.68       15.24      3.56 o
   6   5   6       35.13       26.46      4.81 o
   7   5   6        5.63        6.67      6.45 o
   8   5   6        9.66        7.78      5.14 o
   9   5   6        0.89       -1.18      2.07 o
  10   5   6       15.89        2.39      9.03 o
  11   5   6       76.51      106.26     13.02 o
  12   5   6        9.36        3.01      5.22 o
  13   5   6        4.44       14.30      9.27 o
 -16   6   6        6.33        5.35      5.79 o
 -15   6   6       61.54       77.00     17.23 o
 -14   6   6       74.74       89.28     17.21 o
 -13   6   6      116.18      141.67     21.28 o
 -12   6   6      173.20      214.93     25.74 o
 -11   6   6       46.98       39.98     10.74 o
 -10   6   6      278.79      331.06     30.10 o
  -9   6   6        0.08        6.86      5.80 o
  -8   6   6      263.80      280.46     26.57 o
  -7   6   6      463.69      483.72     33.95 o
  -6   6   6       10.63       80.04     14.31 o
  -5   6   6      225.36      242.20     23.28 o
  -4   6   6      266.74      241.87     13.79 o
  -3   6   6      319.53      323.91     16.98 o
  -2   6   6       39.74       39.94      6.45 o
  -1   6   6      204.16      200.15     14.44 o
   0   6   6       62.37      289.10     42.33 o
   1   6   6      573.86      568.06     22.10 o
   2   6   6      301.38      302.99     29.88 o
   3   6   6      273.08      293.60     21.75 o
   4   6   6       16.87       11.25      4.95 o
   5   6   6       65.64       62.04     10.48 o
   6   6   6       70.08       56.26      9.54 o
   7   6   6       23.45       21.40      5.61 o
   8   6   6       57.99       66.32      9.79 o
   9   6   6       65.72       88.49     13.05 o
  10   6   6        2.76        3.68      3.58 o
  11   6   6        8.57       33.02     13.81 o
  12   6   6        1.69        7.38      7.30 o
 -14   7   6       42.87       44.78     13.52 o
 -13   7   6        7.28       -3.86      3.86 o
 -12   7   6       30.22       24.38      9.64 o
 -11   7   6        8.25       18.97      8.16 o
 -10   7   6      277.04      313.03     31.10 o
  -9   7   6       74.87       85.11     16.06 o
  -8   7   6       18.37       13.60      6.99 o
  -7   7   6       15.09       16.26      7.49 o
  -6   7   6       92.86       57.15     12.44 o
  -5   7   6        1.12       -2.79      3.92 o
  -4   7   6        5.96       17.05      7.49 o
  -3   7   6      306.03      273.31     25.47 o
  -2   7   6       21.24       23.32      4.74 o
  -1   7   6      163.43      142.40     11.43 o
   0   7   6        8.32       11.86      6.47 o
   1   7   6       42.13       31.70      6.69 o
   2   7   6       67.48       61.02      8.15 o
   3   7   6       76.42       91.37      9.74 o
   4   7   6      133.57      134.73     13.20 o
   5   7   6       21.21       24.08      7.32 o
   6   7   6       45.23       59.75     15.49 o
   7   7   6        1.30        0.41      3.56 o
   8   7   6        4.42        7.22      8.15 o
   9   7   6        1.11        7.12      6.51 o
  10   7   6       33.47       25.42     13.45 o
  11   7   6      147.53      209.58     33.45 o
 -12   8   6       35.35       31.35     11.59 o
 -11   8   6       13.46       14.87      8.43 o
 -10   8   6        5.50       17.02      8.91 o
  -9   8   6        7.11        4.98      6.02 o
  -8   8   6       20.10       24.26      8.35 o
  -7   8   6        0.15        1.40      3.87 o
  -6   8   6       58.42       71.52     14.58 o
  -5   8   6       90.90      101.24     17.67 o
  -4   8   6        6.26        5.25      4.40 o
  -3   8   6       10.67        3.68      5.90 o
  -2   8   6        0.67        5.26      3.72 o
  -1   8   6       49.94       68.98     11.00 o
   0   8   6       18.37       21.44      4.64 o
   1   8   6      123.54      120.04     12.78 o
   2   8   6        2.13        4.43      3.16 o
   3   8   6       51.59       47.28      7.46 o
   4   8   6        3.73        2.86      4.93 o
   5   8   6        2.45        5.65      3.43 o
   6   8   6        4.50       11.76      8.33 o
   7   8   6        1.21       23.11     10.20 o
   8   8   6       32.75       42.48     14.87 o
   9   8   6       34.98       53.73     17.34 o
 -10   9   6       29.75       51.20     14.03 o
  -9   9   6       27.72       40.75     12.37 o
  -8   9   6        0.07        1.48      6.64 o
  -7   9   6       10.03       16.13      8.29 o
  -6   9   6        2.99        4.22      2.71 o
  -5   9   6       11.79       11.64      5.13 o
  -4   9   6        5.99        3.23      3.71 o
  -3   9   6       17.56       12.26      4.25 o
  -2   9   6        3.77        3.42      3.90 o
  -1   9   6        1.53       -0.15      2.78 o
   0   9   6       21.53       22.57      7.41 o
   1   9   6        0.44        2.18      5.62 o
   2   9   6       36.92       40.98      8.64 o
   3   9   6       16.87       30.22      8.44 o
   4   9   6       24.72       27.15     11.34 o
   5   9   6        8.39        7.80      6.49 o
   6   9   6        1.93        4.84      7.19 o
   7   9   6       15.23       21.98     10.85 o
   8   9   6       17.14       33.48     13.24 o
  -6  10   6        4.72       12.28      7.69 o
  -5  10   6        2.35       13.37      6.98 o
  -4  10   6       55.13       45.94     12.96 o
  -3  10   6       21.69       16.27      8.36 o
  -2  10   6        1.69       -4.11      4.11 o
  -1  10   6       16.03       16.49      7.08 o
 -21   1   7       30.39       38.27     11.72 o
 -20   1   7        4.45       10.69      6.01 o
 -19   1   7       16.42       19.14      5.88 o
 -18   1   7       10.73       14.48      5.28 o
 -17   1   7        1.69        2.59      2.38 o
 -16   1   7        6.03        9.56      5.09 o
 -15   1   7      161.93      159.15     11.08 o
 -14   1   7      107.32      109.09      8.87 o
 -13   1   7      102.54      103.07     11.19 o
 -12   1   7      202.11      188.28     10.85 o
 -11   1   7       29.32       24.41      3.75 o
 -10   1   7      114.09      110.11      7.75 o
  -9   1   7      573.42      574.59     17.03 o
  -8   1   7      418.27      438.19     14.50 o
  -7   1   7      766.46      819.47     21.62 o
  -6   1   7        6.60        5.83      1.79 o
  -5   1   7       41.32       36.36      3.90 o
  -4   1   7      689.62      670.92     18.29 o
  -3   1   7      942.95      965.46     19.78 o
  -2   1   7      800.72      931.83     24.49 o
  -1   1   7      101.50      107.33      8.67 o
   0   1   7       52.57       37.58      5.49 o
   1   1   7       85.30      107.20      4.08 o
   2   1   7      306.51      311.64     11.12 o
   3   1   7      497.47      477.04     11.78 o
   4   1   7       54.52       46.56      3.60 o
   5   1   7       93.61       91.13      6.17 o
   6   1   7       12.50       13.92      4.45 o
   7   1   7      402.57      380.46     21.78 o
   8   1   7      129.51      114.50     12.14 o
   9   1   7       59.53       69.44      9.99 o
  10   1   7      295.08      301.83     21.22 o
  11   1   7      107.42      103.76     24.13 o
  12   1   7        8.23        2.09      2.96 o
  13   1   7       59.53       64.65     10.96 o
  14   1   7       39.46       53.65     10.30 o
  15   1   7        5.83        9.97      4.87 o
  16   1   7       10.94       20.04     18.23 o
  17   1   7       32.60       45.42     13.26 o
 -21   2   7        9.01       16.99      9.10 o
 -20   2   7        0.17        4.05      7.06 o
 -19   2   7       11.29       13.88      5.50 o
 -18   2   7        4.88        4.98      2.89 o
 -17   2   7        0.20       -0.48      2.34 o
 -16   2   7       92.10       93.71     12.66 o
 -15   2   7       55.63       55.86      9.35 o
 -14   2   7       35.72       27.70      4.48 o
 -13   2   7      133.55      113.38      8.51 o
 -12   2   7      272.19      270.65     12.65 o
 -11   2   7        4.97        2.66      1.83 o
 -10   2   7      520.10      532.16     16.35 o
  -9   2   7      407.15      462.34     14.83 o
  -8   2   7       91.53       99.04      6.67 o
  -7   2   7      424.16      462.26     14.20 o
  -6   2   7       20.77       24.68      2.74 o
  -5   2   7      833.12      877.25     19.65 o
  -4   2   7      179.56      191.67     14.06 o
  -3   2   7      527.75      510.97     17.99 o
  -2   2   7       16.60       34.14      4.91 o
  -1   2   7       31.36       30.02      4.81 o
   0   2   7       82.02       90.78      5.39 o
   1   2   7      157.25      149.38      8.37 o
   2   2   7      282.82      313.59     11.35 o
   3   2   7        9.04        9.61      2.35 o
   4   2   7        6.93        2.81      1.90 o
   5   2   7      930.95      932.12     31.82 o
   6   2   7        7.34       12.16      4.19 o
   7   2   7       43.66       47.37      7.92 o
   8   2   7      302.82      272.93     18.98 o
   9   2   7      257.38      261.31     19.26 o
  10   2   7        5.75        5.28      5.53 o
  11   2   7        9.72        1.08      2.30 o
  12   2   7       16.16       13.01      8.10 o
  13   2   7        2.64        0.29      2.43 o
  14   2   7        0.19        3.16      3.64 o
  15   2   7        0.15        9.24      4.89 o
  16   2   7        0.18       -0.41      3.11 o
 -20   3   7        0.19        6.44      5.85 o
 -19   3   7       35.87       49.55     10.18 o
 -18   3   7       45.54       59.84     11.04 o
 -17   3   7        3.92        7.72      4.89 o
 -16   3   7       64.18       75.38     11.32 o
 -15   3   7       28.89       25.68      6.88 o
 -14   3   7       13.15       16.95      5.00 o
 -13   3   7        0.66        2.83      3.22 o
 -12   3   7       83.13       90.71     10.96 o
 -11   3   7      228.66      226.95     11.59 o
 -10   3   7       52.04       44.56      4.37 o
  -9   3   7       84.33       92.12      6.01 o
  -8   3   7       76.52       71.56      4.33 o
  -7   3   7        0.05       -0.70      1.07 o
  -6   3   7      138.32      159.75      6.18 o
  -5   3   7      208.93      215.54     11.27 o
  -4   3   7      652.98      716.32     28.69 o
  -3   3   7      124.34      118.10     11.93 o
  -2   3   7       80.58       87.82     11.13 o
  -1   3   7        4.09       12.90      3.40 o
   0   3   7      225.59      240.84     11.21 o
   1   3   7      335.09      327.22     16.99 o
   2   3   7       57.52       61.75      6.19 o
   3   3   7      342.05      331.32     14.71 o
   4   3   7       61.24       53.52      5.57 o
   5   3   7      178.54      158.59     13.53 o
   6   3   7        1.67        3.77      2.26 o
   7   3   7        8.28        9.32      5.60 o
   8   3   7       49.68       40.91      7.46 o
   9   3   7       56.36       64.39      9.77 o
  10   3   7      105.35      123.78     13.58 o
  11   3   7       29.66       32.76      7.39 o
  12   3   7        5.24        5.09      3.04 o
  13   3   7       29.48       31.80      7.92 o
  14   3   7       70.35       58.22     10.48 o
  15   3   7        3.60        4.65      3.70 o
 -19   4   7        5.93        7.01      7.20 o
 -18   4   7        0.01        1.58      2.94 o
 -17   4   7        0.31        5.77      5.52 o
 -16   4   7        1.15        7.59      5.27 o
 -15   4   7        9.01        7.79      3.56 o
 -14   4   7       13.46       17.69      8.33 o
 -13   4   7       40.94       39.35     10.75 o
 -12   4   7       45.10       49.72     11.51 o
 -11   4   7       71.58       78.23     13.98 o
 -10   4   7      150.95      120.66     17.29 o
  -9   4   7       33.38       38.93      9.13 o
  -8   4   7        1.96       11.44      5.32 o
  -7   4   7        0.92        1.60      1.34 o
  -6   4   7      190.26      171.89      7.66 o
  -5   4   7      542.26      521.09     12.26 o
  -4   4   7      121.63      124.66      6.57 o
  -3   4   7        2.76        8.77      2.01 o
  -2   4   7        4.13        5.96      3.55 o
  -1   4   7        0.09        2.04      2.86 o
   0   4   7       60.46       58.47     10.44 o
   1   4   7       74.11       90.48      7.82 o
   2   4   7      167.94      177.45     11.21 o
   3   4   7      146.08      165.56     11.00 o
   4   4   7        8.72        9.88      3.31 o
   5   4   7       38.19       37.91      6.90 o
   6   4   7       63.06       58.17      8.51 o
   7   4   7       19.41       16.25      4.81 o
   8   4   7        4.60        7.24      4.00 o
   9   4   7        0.85       -1.47      2.31 o
  10   4   7       18.96       28.00      6.35 o
  11   4   7       33.00       37.68      8.16 o
  12   4   7       14.53       16.42      5.96 o
  13   4   7        0.47        0.20      4.01 o
 -17   5   7        0.84       10.44      6.79 o
 -16   5   7       34.44       43.87     12.58 o
 -15   5   7       61.89       80.54     16.78 o
 -14   5   7       10.48       17.78      7.57 o
 -13   5   7        0.09        1.67      3.61 o
 -12   5   7        5.28        8.82      5.13 o
 -11   5   7       82.34       87.13     15.90 o
 -10   5   7       21.83       32.32     10.26 o
  -9   5   7       44.45       51.44     11.69 o
  -8   5   7      388.38      402.76     31.11 o
  -7   5   7        0.11        1.98      3.29 o
  -6   5   7      167.98      159.72      9.27 o
  -5   5   7       96.06       90.75     16.39 o
  -4   5   7      246.07      256.81     14.11 o
  -3   5   7      347.38      348.30     17.35 o
  -2   5   7        9.09        7.75      3.22 o
  -1   5   7        3.81        2.26      1.98 o
   0   5   7       15.48       19.12      4.59 o
   1   5   7       17.66        9.09      3.56 o
   2   5   7       26.17       24.33      6.43 o
   3   5   7       51.50       53.17      6.89 o
   4   5   7     1184.81     1216.15     32.19 o
   5   5   7       13.33        9.47      3.85 o
   6   5   7       13.92       19.68      5.86 o
   7   5   7        0.58       -1.58      2.61 o
   8   5   7        7.11       13.91      5.09 o
   9   5   7        0.13        4.77      3.30 o
  10   5   7       59.19       59.74      9.54 o
  11   5   7       61.01       63.32     10.47 o
  12   5   7       10.06       21.50      9.97 o
 -15   6   7        3.71       12.07      9.39 o
 -14   6   7       32.87       17.27      9.02 o
 -13   6   7       39.17       41.04     11.43 o
 -12   6   7       43.14       58.05     14.33 o
 -11   6   7      112.69      118.39     18.90 o
 -10   6   7      121.22      111.62     18.18 o
  -9   6   7        1.47       12.25      7.38 o
  -8   6   7       11.43        6.45      4.75 o
  -7   6   7      186.26      191.54     22.25 o
  -6   6   7       18.51       23.51      7.92 o
  -5   6   7       34.27       45.95     10.65 o
  -4   6   7      817.16      805.45     26.13 o
  -3   6   7     1830.96     1794.89     41.39 o
  -2   6   7      138.16      123.66     11.83 o
  -1   6   7      357.43      320.60     18.73 o
   0   6   7      475.45      464.17     20.13 o
   1   6   7      262.68      280.71     23.98 o
   2   6   7      117.70      126.80     14.23 o
   3   6   7        0.01        5.33      4.51 o
   4   6   7        8.75        2.10      4.70 o
   5   6   7       33.06       16.74      9.75 o
   6   6   7        7.77       12.14      8.08 o
   7   6   7       33.60       26.16      6.16 o
   8   6   7       32.99       52.75     23.54 o
   9   6   7       28.45       29.26     13.13 o
  10   6   7       47.10       48.34     15.51 o
  11   6   7       40.93       40.15     14.24 o
 -14   7   7       15.35        3.33      5.83 o
 -13   7   7        3.07        6.80      6.71 o
 -12   7   7        1.97        3.98      6.89 o
 -11   7   7      167.80      185.42     25.22 o
 -10   7   7       41.51       24.94     10.21 o
  -9   7   7        6.08        8.18      5.57 o
  -8   7   7       10.07       12.87      6.78 o
  -7   7   7        1.95       94.43     17.08 o
  -6   7   7       41.24       48.19     11.39 o
  -5   7   7        1.44        4.99      5.18 o
  -4   7   7       10.50       10.81      6.41 o
  -3   7   7        0.56        9.56      6.11 o
  -2   7   7       11.66       13.75      3.86 o
  -1   7   7        4.79        9.94      3.23 o
   0   7   7       47.29      272.73     22.12 o
   1   7   7       71.33       59.71      7.84 o
   2   7   7       14.42       13.48      3.86 o
   3   7   7       94.92       83.92     12.64 o
   4   7   7        2.44        3.45      3.85 o
   5   7   7        1.69        7.77      4.61 o
   6   7   7       32.73       16.88      8.42 o
   7   7   7        5.17        6.61      5.26 o
   8   7   7        7.43       13.65      8.81 o
   9   7   7        3.17       14.98      8.97 o
  10   7   7        6.30       11.46     10.76 o
 -11   8   7        8.97        4.88      6.80 o
 -10   8   7       26.65       35.60     11.22 o
  -9   8   7       41.62       45.90     13.51 o
  -8   8   7       19.07       25.29     10.07 o
  -7   8   7       13.73       32.00     10.61 o
  -6   8   7       53.13       50.54     13.18 o
  -5   8   7        8.68       14.01      7.07 o
  -4   8   7        0.07        3.87      3.90 o
  -3   8   7        2.10       -1.42      3.83 o
  -2   8   7       47.94       40.68      8.79 o
  -1   8   7        4.95        2.40      5.35 o
   0   8   7       14.22        9.40      4.63 o
   1   8   7        2.48        3.29      2.92 o
   2   8   7       14.78       25.02      5.70 o
   3   8   7       11.13        2.60      3.70 o
   4   8   7       18.21       24.27      6.42 o
   5   8   7        0.20        1.57      2.96 o
   6   8   7        2.22        3.89      6.09 o
   7   8   7        1.62       -8.37      8.37 o
   8   8   7        6.51       14.86     10.31 o
  -8   9   7        5.91        9.48      6.08 o
  -7   9   7        1.13        4.67      5.13 o
  -6   9   7        3.24       20.04      9.43 o
  -5   9   7        2.38        0.92      2.87 o
  -4   9   7        1.00        8.39      6.34 o
  -3   9   7        0.02        4.34      3.73 o
  -2   9   7        6.15       15.00      5.76 o
  -1   9   7        3.08       15.65      7.91 o
   0   9   7        0.64        4.73     10.12 o
   1   9   7        3.39        3.18      4.08 o
   2   9   7        0.10        3.43      4.92 o
   3   9   7       52.82       43.47      9.59 o
   4   9   7       58.39       55.84     15.78 o
   5   9   7        0.05       11.40      6.92 o
   6   9   7        0.13        5.09      6.05 o
   7   9   7        0.08        7.08      8.62 o
  -5  10   7       12.10       26.95     10.83 o
  -4  10   7        0.03       -1.16      3.77 o
  -3  10   7        2.26        3.77      4.89 o
  -2  10   7        0.17       -3.45      5.65 o
  -1  10   7        0.34        3.01      5.46 o
 -19   0   8        0.01       17.88     11.91 o
 -18   0   8       59.34       71.51     10.73 o
 -17   0   8      238.02      188.36     21.33 o
 -16   0   8       80.49      105.61     15.46 o
 -15   0   8        1.27       -1.03      3.45 o
 -14   0   8        0.09       -2.90      3.69 o
 -13   0   8       57.10       50.01      9.60 o
 -12   0   8        0.08       33.36      8.45 o
 -11   0   8      110.55      101.78     12.97 o
 -10   0   8       76.38       65.36     10.22 o
  -9   0   8      151.81      150.07     15.07 o
  -8   0   8      117.65      126.29     13.55 o
  -7   0   8     1522.12     1498.68     46.02 o
  -6   0   8      978.30      991.43     37.24 o
  -5   0   8        6.28        6.90      3.70 o
  -4   0   8      276.46      263.40     13.30 o
  -3   0   8     1397.89     1440.13     30.39 o
  -2   0   8       43.67       46.04      5.37 o
  -1   0   8      158.02      172.71      9.69 o
   0   0   8        0.10        6.95      4.30 o
   1   0   8      157.29      141.58     16.01 o
   2   0   8       28.10       19.16      6.69 o
   3   0   8     1038.48     1032.70     46.07 o
   4   0   8     2040.99     2114.69     68.19 o
   5   0   8       56.64       59.49     12.23 o
   6   0   8      904.97      934.62     49.12 o
   7   0   8      455.56      448.59     34.57 o
   8   0   8      456.64      517.64     38.32 o
   9   0   8      640.79      630.08     43.98 o
  10   0   8        0.03        9.55      7.22 o
  11   0   8      238.31      233.01     28.35 o
  12   0   8      119.17      149.50     23.70 o
  13   0   8       10.95       21.74      9.70 o
  14   0   8        5.44        1.13      3.67 o
  15   0   8       22.34       20.97     10.40 o
 -20   1   8        0.16       -5.93      5.93 o
 -19   1   8        2.43        0.46      2.74 o
 -18   1   8        1.73       -2.54      4.27 o
 -17   1   8       26.05       12.55      5.51 o
 -16   1   8        1.56        3.12      3.18 o
 -15   1   8       49.72       45.42      6.00 o
 -14   1   8       40.71       34.22      5.04 o
 -13   1   8        3.68        2.35      1.70 o
 -12   1   8        1.22       -1.27      1.53 o
 -11   1   8       38.29       35.88      5.24 o
 -10   1   8        8.05        9.97      3.48 o
  -9   1   8       14.15       16.29      3.19 o
  -8   1   8        5.23        4.65      1.89 o
  -7   1   8       81.02       78.58      6.43 o
  -6   1   8      127.61      127.67      6.71 o
  -5   1   8       31.90       23.98      4.17 o
  -4   1   8        4.25        2.06      1.12 o
  -3   1   8       88.35       99.99      6.78 o
  -2   1   8        6.23        4.12      1.95 o
  -1   1   8      483.45      509.77     20.08 o
   0   1   8       10.97        9.38      1.79 o
   1   1   8      607.01      579.36     20.10 o
   2   1   8       94.06       88.80      6.14 o
   3   1   8        6.07        6.19      2.53 o
   4   1   8        3.25        3.50      2.30 o
   5   1   8       32.14       25.64      5.74 o
   6   1   8      450.15      456.19     24.05 o
   7   1   8        2.58        3.02      6.32 o
   8   1   8      186.44      191.57     16.48 o
   9   1   8        4.97        3.01      6.70 o
  10   1   8        3.93        2.20      2.77 o
  11   1   8       46.97       42.34      9.05 o
  12   1   8       15.89       16.86      6.40 o
  13   1   8       20.88       26.10      6.88 o
  14   1   8       50.05       45.58      9.94 o
  15   1   8        9.24        9.71      8.77 o
 -21   2   8       33.97       43.21     12.01 o
 -20   2   8       16.13       23.90      9.69 o
 -19   2   8        5.09        0.98      3.04 o
 -18   2   8       46.15       52.16      9.87 o
 -17   2   8      121.02      116.15     14.21 o
 -16   2   8        8.95       11.66      5.16 o
 -15   2   8       54.44       50.89      8.78 o
 -14   2   8       73.04       78.77     21.00 o
 -13   2   8       56.78       58.24      7.74 o
 -12   2   8       11.47       15.56      3.20 o
 -11   2   8      151.96      159.21      9.60 o
 -10   2   8      780.85      805.42     26.83 o
  -9   2   8      797.25      799.04     20.56 o
  -8   2   8       15.98       14.94      2.89 o
  -7   2   8       58.68       61.59      5.57 o
  -6   2   8      371.58      365.80     13.47 o
  -5   2   8       24.71       24.62      3.55 o
  -4   2   8      594.88      610.76     27.53 o
  -3   2   8      396.75      407.85     29.36 o
  -2   2   8      124.15      135.17     10.21 o
  -1   2   8       92.93       86.95      8.63 o
   0   2   8      466.01      477.22     15.13 o
   1   2   8      477.77      457.17     15.11 o
   2   2   8        0.00        1.17      1.13 o
   3   2   8      234.55      230.45     11.35 o
   4   2   8     1065.46     1050.04     34.28 o
   5   2   8      600.03      586.55     26.60 o
   6   2   8        1.04       -0.69      2.70 o
   7   2   8        3.50       -0.53      3.59 o
   8   2   8       14.05       10.98     10.78 o
   9   2   8       63.61       86.02     11.34 o
  10   2   8       88.15      107.86     13.98 o
  11   2   8       10.33        9.93      6.30 o
  12   2   8        6.94        9.01      4.59 o
  13   2   8       29.19       40.25      9.34 o
  14   2   8       32.14       38.98      8.65 o
  15   2   8       26.15       24.59      9.76 o
 -20   3   8        3.31        6.52      7.18 o
 -19   3   8       10.33       10.47      6.60 o
 -18   3   8        0.06        3.52      4.73 o
 -17   3   8       17.55       10.98     12.94 o
 -16   3   8       22.15       33.99      7.60 o
 -15   3   8        5.69        9.27      4.64 o
 -14   3   8        2.35       -3.26      3.75 o
 -13   3   8       24.06       29.20      6.58 o
 -12   3   8      104.12       86.39     11.05 o
 -11   3   8        0.26       -1.04      4.60 o
 -10   3   8      199.65      182.25      9.31 o
  -9   3   8        8.05        8.94      2.43 o
  -8   3   8      164.85      154.36      9.18 o
  -7   3   8        0.92        1.45      0.83 o
  -6   3   8       16.35        7.46      5.81 o
  -5   3   8      186.21      180.42     11.39 o
  -4   3   8        1.26        1.46      1.36 o
  -3   3   8       31.04       31.16      6.71 o
  -2   3   8        1.83        2.38      2.86 o
  -1   3   8       38.88       43.78      6.44 o
   0   3   8       67.06       57.56      5.67 o
   1   3   8       30.20       25.44      4.18 o
   2   3   8       27.20       28.69      4.40 o
   3   3   8        3.60        3.64      1.96 o
   4   3   8      311.51      308.61     18.94 o
   5   3   8      145.77      160.90     14.03 o
   6   3   8        2.25       -0.08      2.09 o
   7   3   8       14.85       13.34      5.11 o
   8   3   8       51.86       52.33      8.97 o
   9   3   8       45.79       56.26      9.38 o
  10   3   8       13.81       12.78      5.62 o
  11   3   8        4.29        3.55      2.80 o
  12   3   8       24.56       23.33      6.88 o
  13   3   8        3.45        5.69      6.78 o
  14   3   8        1.55        5.14      3.48 o
  15   3   8        0.39       -4.30      6.56 o
 -18   4   8       56.76       68.14     16.77 o
 -17   4   8      121.22      118.82     15.16 o
 -16   4   8      123.36      134.02     15.88 o
 -15   4   8       12.71       25.64      9.50 o
 -14   4   8        6.46        9.45      6.16 o
 -13   4   8        6.48       -0.66      4.57 o
 -12   4   8        1.79       -0.08      3.89 o
 -11   4   8       63.15       68.57     13.29 o
 -10   4   8      441.88      413.19     31.93 o
  -9   4   8        7.73        9.47      5.32 o
  -8   4   8      113.09       85.32     14.17 o
  -7   4   8       12.68       14.93      4.16 o
  -6   4   8        6.82        3.83      1.14 o
  -5   4   8      139.77      129.72      9.79 o
  -4   4   8      473.21      474.37     33.71 o
  -3   4   8      734.61      726.63     25.08 o
  -2   4   8      149.88      144.06     15.51 o
  -1   4   8      155.36      163.45     17.69 o
   0   4   8      235.79      297.44     17.30 o
   1   4   8       71.50       70.33      7.22 o
   2   4   8       14.50       12.41      3.70 o
   3   4   8      721.61      737.35     24.05 o
   4   4   8      897.04      898.58     33.22 o
   5   4   8       24.47       18.21      5.95 o
   6   4   8       44.42       35.48      6.92 o
   7   4   8       50.43       61.97      9.37 o
   8   4   8       17.15       19.75      5.75 o
   9   4   8       31.19       24.48      6.34 o
  10   4   8       30.87       40.99      9.48 o
  11   4   8       97.58      116.19     14.32 o
  12   4   8        0.04       -2.64      3.05 o
  13   4   8       21.80       24.53      8.95 o
 -17   5   8       12.18       27.13     10.99 o
 -16   5   8      102.08      126.24     21.67 o
 -15   5   8       70.73       79.41     16.26 o
 -14   5   8        1.48       -2.06      3.04 o
 -13   5   8       14.90       24.03      9.80 o
 -12   5   8        1.90       10.42      6.46 o
 -11   5   8      144.70      150.93     20.58 o
 -10   5   8       35.14       29.00      8.96 o
  -9   5   8        0.02       -1.69      4.23 o
  -8   5   8       24.90       20.68      7.93 o
  -7   5   8       13.60        8.65      5.13 o
  -6   5   8       65.04       53.55     12.15 o
  -5   5   8        2.48        1.90      1.57 o
  -4   5   8       56.35       41.67      6.03 o
  -3   5   8      185.13      170.65     12.80 o
  -2   5   8      357.56      390.21     20.46 o
  -1   5   8      131.23      105.79     14.87 o
   0   5   8       22.11       21.47      5.38 o
   1   5   8       24.15       23.24      5.61 o
   2   5   8       56.92       52.69      8.54 o
   3   5   8      157.57      140.30     11.32 o
   4   5   8        0.02       -0.07      2.75 o
   5   5   8        2.01        3.72      2.62 o
   6   5   8      206.60      211.27     17.23 o
   7   5   8       21.06       21.75      6.08 o
   8   5   8       63.30       66.64     10.46 o
   9   5   8        3.18        2.03      2.37 o
  10   5   8        4.25        3.22      5.08 o
  11   5   8       37.53       44.13     12.62 o
 -15   6   8        5.53        1.70      4.26 o
 -14   6   8        0.80       22.18      9.51 o
 -13   6   8        1.75        9.24      6.79 o
 -12   6   8       21.43       45.33     12.17 o
 -11   6   8       66.91       81.37     16.12 o
 -10   6   8      329.34      384.63     34.24 o
  -9   6   8       13.02        2.23      5.05 o
  -8   6   8       97.85      100.33     17.24 o
  -7   6   8        3.98        5.84      5.66 o
  -6   6   8        5.42       15.13      6.68 o
  -5   6   8      103.60      102.54     16.75 o
  -4   6   8       91.95       77.04     14.24 o
  -3   6   8      671.76      632.55     25.62 o
  -2   6   8      160.81      168.90     13.90 o
  -1   6   8       13.19        8.73      4.11 o
   0   6   8        1.79        2.77      5.31 o
   1   6   8        0.81       -0.45      2.36 o
   2   6   8        4.84        0.81      5.46 o
   3   6   8      141.31      129.67     15.03 o
   4   6   8       54.35       35.67      8.30 o
   5   6   8        5.25       18.60      9.31 o
   6   6   8        6.30       18.18      5.74 o
   7   6   8        3.83       15.40      5.06 o
   8   6   8       31.51       27.47      9.57 o
   9   6   8        0.03       -2.64      2.64 o
  10   6   8       23.51       35.38     13.51 o
 -13   7   8       17.55       20.15     10.05 o
 -12   7   8       19.06       24.05      9.76 o
 -11   7   8        1.04        5.31      3.80 o
 -10   7   8        0.58       -0.34      4.81 o
  -9   7   8        0.43       12.40      7.63 o
  -8   7   8       18.00       19.36      8.29 o
  -7   7   8       33.26       38.53     11.02 o
  -6   7   8       26.13       36.37     10.79 o
  -5   7   8       19.35       27.16      9.12 o
  -4   7   8       16.74       12.05      7.10 o
  -3   7   8       20.62       20.79      8.19 o
  -2   7   8       31.12       27.89      7.60 o
  -1   7   8      129.41      109.83     12.80 o
   0   7   8       23.91       17.33      4.95 o
   1   7   8        9.46       15.89      4.35 o
   2   7   8       46.26       50.46      7.63 o
   3   7   8       20.60       18.24      5.91 o
   4   7   8        1.09       -4.24      5.60 o
   5   7   8        5.62        9.27      8.76 o
   6   7   8       20.63       24.56      9.86 o
   7   7   8       22.59       33.91     13.08 o
   8   7   8        1.24        6.09      6.07 o
   9   7   8        0.39       -4.40      7.64 o
 -10   8   8       38.44       48.49     13.86 o
  -9   8   8       24.49       34.62     11.56 o
  -8   8   8        0.93       36.56     11.39 o
  -7   8   8        0.22        0.42      4.43 o
  -6   8   8        0.26       -0.05      4.33 o
  -5   8   8       23.58       24.83      9.07 o
  -4   8   8       16.84       30.48     10.06 o
  -3   8   8       43.37       58.43     11.15 o
  -2   8   8        1.32        8.17      8.77 o
  -1   8   8        1.72        3.79      4.04 o
   0   8   8       20.93      125.17     19.97 o
   1   8   8       31.98       23.40      7.15 o
   2   8   8        1.14        3.99      2.65 o
   3   8   8       11.80       16.70      5.46 o
   4   8   8        0.14        1.74      5.15 o
   5   8   8        1.48        1.73      3.88 o
   6   8   8        6.86       10.31      7.79 o
   7   8   8        6.18       10.28      7.60 o
  -7   9   8        0.35        3.12      3.02 o
  -6   9   8        0.10        9.78      6.61 o
  -5   9   8        7.47        6.94      7.88 o
  -4   9   8       14.47       14.69      6.81 o
  -3   9   8        1.98        3.50      3.81 o
  -2   9   8        6.57        0.57      3.57 o
  -1   9   8       14.36       11.75      5.44 o
   0   9   8        3.56        7.83      3.56 o
   1   9   8        4.45       -4.08      4.08 o
   2   9   8        7.14        0.87      3.85 o
   3   9   8        1.13        7.27      4.33 o
   4   9   8        4.61        8.13      7.02 o
   5   9   8        9.76       10.91      8.11 o
   6   9   8        4.70       -5.58      5.58 o
 -19   1   9       39.00       29.64      9.73 o
 -18   1   9       24.62       22.60      7.71 o
 -17   1   9       55.62       58.02     10.16 o
 -16   1   9        0.59       -1.57      2.48 o
 -15   1   9        5.67        6.66      2.68 o
 -14   1   9       44.46       46.53      6.30 o
 -13   1   9      506.01      512.62     19.42 o
 -12   1   9       64.78       70.44      6.97 o
 -11   1   9      335.16      351.90     19.62 o
 -10   1   9      991.28     1003.44     25.26 o
  -9   1   9      120.30      123.44     10.11 o
  -8   1   9       59.38       61.82      6.03 o
  -7   1   9       50.62       41.73      5.07 o
  -6   1   9      825.85      833.22     27.85 o
  -5   1   9      200.05      225.78     10.92 o
  -4   1   9        0.38        1.63      1.55 o
  -3   1   9       61.77       65.59      5.85 o
  -2   1   9        2.52        2.42      2.06 o
  -1   1   9       69.97       70.18      5.63 o
   0   1   9      471.73      461.81     13.11 o
   1   1   9      464.59      459.36     21.56 o
   2   1   9        0.05        1.18      1.26 o
   3   1   9       11.37       11.27      4.15 o
   4   1   9       38.97       43.50      7.59 o
   5   1   9       28.26       27.51      6.26 o
   6   1   9        1.20        3.01      3.50 o
   7   1   9       95.45      114.56     13.02 o
   8   1   9      148.88      153.16     15.24 o
   9   1   9       73.88       73.43     10.96 o
  10   1   9       19.06       11.21      4.65 o
  11   1   9        2.09        3.91      5.81 o
  12   1   9       43.32       45.16      9.53 o
  13   1   9       28.87       18.11     11.70 o
  14   1   9        5.16       17.77      8.45 o
 -20   2   9        2.07        1.55      5.21 o
 -19   2   9        1.51       13.62      7.30 o
 -18   2   9        5.56        8.07      4.60 o
 -17   2   9        1.88        1.52      3.59 o
 -16   2   9       21.12       27.37      7.42 o
 -15   2   9       12.88       13.83      5.73 o
 -14   2   9        5.57        2.65      5.30 o
 -13   2   9      104.73      105.14     12.37 o
 -12   2   9        5.57        4.27      2.20 o
 -11   2   9        1.20        1.63      1.58 o
 -10   2   9       62.39       63.05      8.14 o
  -9   2   9      160.51      155.32      9.56 o
  -8   2   9      118.45      133.45     10.53 o
  -7   2   9      152.14      150.09      7.87 o
  -6   2   9        4.02        3.72      2.04 o
  -5   2   9       98.22      106.15      9.20 o
  -4   2   9       26.65       26.74      6.28 o
  -3   2   9       23.38       18.61      4.31 o
  -2   2   9      159.69      160.27     11.82 o
  -1   2   9       31.42       33.32      5.77 o
   0   2   9       10.23        8.64      2.07 o
   1   2   9       83.13       90.72     13.08 o
   2   2   9        2.66        0.79      1.91 o
   3   2   9       27.16       27.72     12.28 o
   4   2   9       50.24       51.74      8.05 o
   5   2   9       70.11       67.54      9.38 o
   6   2   9       20.31       13.89      4.12 o
   7   2   9       24.43       17.37      4.80 o
   8   2   9        1.35        4.47      5.35 o
   9   2   9       13.99       13.50      6.05 o
  10   2   9       35.10       33.02     12.02 o
  11   2   9       21.57       26.45      7.16 o
  12   2   9        4.41       -0.22      2.37 o
  13   2   9       14.79       10.78      7.69 o
  14   2   9        1.86        9.63      5.51 o
 -19   3   9        0.60        8.48      7.18 o
 -18   3   9       41.92       41.91     10.44 o
 -17   3   9      129.98      148.78     16.82 o
 -16   3   9      204.86      224.94     20.17 o
 -15   3   9       37.18       25.64      6.94 o
 -14   3   9       11.09        5.55      6.38 o
 -13   3   9       48.32       55.62      9.27 o
 -12   3   9        0.01        6.55      2.74 o
 -11   3   9      326.60      313.69     22.52 o
 -10   3   9      351.80      372.14     22.13 o
  -9   3   9      545.81      565.37     17.31 o
  -8   3   9      163.47      163.43     10.43 o
  -7   3   9       83.27       81.63      5.87 o
  -6   3   9      120.75      150.42     10.85 o
  -5   3   9       10.22        4.28      1.69 o
  -4   3   9        4.23        1.41      1.63 o
  -3   3   9       70.81      149.82     15.74 o
  -2   3   9       64.37       60.72      7.53 o
  -1   3   9        0.09       -0.74      1.68 o
   0   3   9       54.42       47.10     12.30 o
   1   3   9      254.68      260.26     13.56 o
   2   3   9       59.17       55.29      6.50 o
   3   3   9       77.90       86.48      8.20 o
   4   3   9       10.56       10.60      3.99 o
   5   3   9       84.12       78.24     10.40 o
   6   3   9        9.85       26.78      6.31 o
   7   3   9        0.01       -0.31      2.75 o
   8   3   9       12.79       19.89      5.81 o
   9   3   9        9.88        4.74      8.88 o
  10   3   9        9.43        4.88      4.10 o
  11   3   9        2.21        4.42      4.37 o
  12   3   9        0.01        3.84     10.16 o
  13   3   9        2.23       -0.16      2.82 o
  14   3   9        1.47       -3.36      4.22 o
 -18   4   9        3.39       12.65      7.47 o
 -17   4   9       20.03       24.24     10.55 o
 -16   4   9       32.36       32.13     10.93 o
 -15   4   9       40.28       63.26     14.74 o
 -14   4   9      109.58      107.13     18.01 o
 -13   4   9       13.50       15.22      7.86 o
 -12   4   9       61.54       61.26     13.63 o
 -11   4   9      124.32      112.17     17.36 o
 -10   4   9        0.59       -0.17      5.10 o
  -9   4   9       19.18       22.44      7.45 o
  -8   4   9        4.36       -2.53      4.56 o
  -7   4   9        1.74        2.25      1.95 o
  -6   4   9      102.28      105.25      8.99 o
  -5   4   9      264.47      234.92     14.05 o
  -4   4   9      182.92      164.79     12.25 o
  -3   4   9      336.60      319.39     22.97 o
  -2   4   9      141.48      138.92     16.07 o
  -1   4   9        0.17        3.78      3.85 o
   0   4   9      132.15      132.87     12.00 o
   1   4   9       33.82       29.47      5.09 o
   2   4   9       12.07       16.15      3.94 o
   3   4   9       15.33       17.11      4.38 o
   4   4   9      186.51      184.33     15.79 o
   5   4   9       11.23       14.94      4.46 o
   6   4   9       31.73       38.14      7.81 o
   7   4   9       25.33       29.04      7.35 o
   8   4   9       11.99       11.01      6.06 o
   9   4   9       10.35       14.14      5.53 o
  10   4   9       27.96       21.24      6.29 o
  11   4   9       27.33       29.57     11.71 o
  12   4   9        7.07        1.14      3.22 o
  13   4   9        1.89        8.76      6.01 o
 -16   5   9       22.74       44.76     12.90 o
 -15   5   9        8.31       11.43      6.78 o
 -14   5   9        0.11        3.70      4.55 o
 -13   5   9       87.83      114.12     19.21 o
 -12   5   9       20.18       41.40     11.93 o
 -11   5   9       77.40       77.86     15.74 o
 -10   5   9       38.91       41.41     11.48 o
  -9   5   9       43.20       34.83     10.39 o
  -8   5   9       62.08       52.94     11.99 o
  -7   5   9       10.10       13.95      6.00 o
  -6   5   9       16.42       12.46      5.88 o
  -5   5   9        1.78        2.73      2.49 o
  -4   5   9      453.74      387.37     19.22 o
  -3   5   9      300.07      274.29     17.93 o
  -2   5   9        8.03        8.50      3.10 o
  -1   5   9       29.53       16.13      6.21 o
   0   5   9        1.15       -0.44      3.17 o
   1   5   9       60.74       56.10      9.27 o
   2   5   9        1.46        3.38      2.54 o
   3   5   9       18.98       15.70      3.55 o
   4   5   9       25.09       16.13     12.65 o
   5   5   9       31.20       46.80     10.99 o
   6   5   9       26.76       37.83      8.16 o
   7   5   9        0.60       -2.98      2.98 o
   8   5   9        9.20       10.24      4.84 o
   9   5   9        4.01        0.33      4.42 o
  10   5   9       24.60       42.40      9.09 o
  11   5   9        2.09        2.25      2.90 o
 -14   6   9       23.46       18.20      9.84 o
 -13   6   9        4.03       14.89      7.58 o
 -12   6   9        2.84       15.71      8.20 o
 -11   6   9        0.83        9.99      5.62 o
 -10   6   9       55.03       55.77     13.21 o
  -9   6   9        0.12        3.60      4.62 o
  -8   6   9      152.30      174.69     22.96 o
  -7   6   9        6.12        0.97      2.93 o
  -6   6   9        0.01        4.18      5.39 o
  -5   6   9       61.70       58.65     13.64 o
  -4   6   9        0.02       -2.77      4.23 o
  -3   6   9        0.11       63.24     12.09 o
  -2   6   9       16.90       20.62      5.73 o
  -1   6   9       59.21       74.11      8.48 o
   0   6   9       36.47       56.50     10.32 o
   1   6   9       22.24       27.47      6.78 o
   2   6   9       47.40       34.65      7.95 o
   3   6   9       16.86       14.87      9.02 o
   4   6   9       17.41        4.78      3.70 o
   5   6   9        0.45       -0.11      3.14 o
   6   6   9        6.94       23.16      6.54 o
   7   6   9        2.61       -0.76      3.51 o
   8   6   9        1.67       -0.82      3.91 o
   9   6   9        3.19        0.48      4.31 o
 -12   7   9       21.84       29.95     11.27 o
 -11   7   9        6.24        7.96      7.50 o
 -10   7   9       42.77       49.47     14.39 o
  -9   7   9       92.73       99.92     19.08 o
  -8   7   9        1.05       -0.37      3.65 o
  -7   7   9       49.73       35.75     11.24 o
  -6   7   9       76.78       93.72     17.66 o
  -5   7   9       10.89       10.50      6.06 o
  -4   7   9        0.17        5.15      4.82 o
  -3   7   9       10.66       22.93     10.11 o
  -2   7   9       26.55       24.87      7.22 o
  -1   7   9       13.35       18.21      8.75 o
   0   7   9        1.37        3.62      2.86 o
   1   7   9        1.96        5.03      2.72 o
   2   7   9       41.84       39.23      9.09 o
   3   7   9        2.88        2.59      3.88 o
   4   7   9        9.15       -4.47      4.47 o
   5   7   9       15.18       20.56      9.11 o
   6   7   9        2.50       27.43     11.20 o
   7   7   9        5.03       10.26      7.68 o
   8   7   9       45.41       63.87     18.02 o
  -9   8   9        1.14        4.44      3.64 o
  -8   8   9        9.19        2.65      4.38 o
  -7   8   9       12.60       31.67     11.29 o
  -6   8   9        7.57       13.80      9.10 o
  -5   8   9       61.31       38.73     11.61 o
  -4   8   9       58.48       62.10     15.32 o
  -3   8   9      125.90      111.20     27.77 o
  -2   8   9       13.56       10.07      5.83 o
  -1   8   9        8.66       32.56      8.35 o
   0   8   9        1.38        5.26      4.63 o
   1   8   9        0.70        2.41      4.07 o
   2   8   9        1.35        3.35      3.25 o
   3   8   9        2.30       -1.17      2.53 o
   4   8   9        9.55       20.98      6.57 o
   5   8   9        0.78        7.61      7.36 o
   6   8   9       32.17       49.67     15.11 o
  -4   9   9        0.15        3.40     15.18 o
  -3   9   9        0.04        2.36      9.17 o
  -2   9   9        0.07       -3.86      4.02 o
  -1   9   9        1.61        6.53     11.83 o
   0   9   9       25.24       41.48      9.77 o
   1   9   9        0.91       -0.29      5.15 o
   2   9   9        1.31        0.30      6.65 o
   3   9   9       11.57       23.41      7.45 o
 -18   0  10       15.60       26.13     12.44 o
 -17   0  10       30.47       41.54     13.65 o
 -16   0  10       26.93       22.52      5.47 o
 -15   0  10       16.87       19.43      5.97 o
 -14   0  10       62.97       45.32      8.17 o
 -13   0  10      176.46      177.91     16.20 o
 -12   0  10       37.49       27.47      7.74 o
 -11   0  10        1.25        5.94      3.23 o
 -10   0  10      144.49      178.11     14.22 o
  -9   0  10       73.75       91.05      9.90 o
  -8   0  10      981.21      992.68     31.63 o
  -7   0  10       21.36       22.69      4.93 o
  -6   0  10      473.47      456.28     20.30 o
  -5   0  10       12.25       19.78      4.17 o
  -4   0  10       42.04       40.48      6.12 o
  -3   0  10      560.44      551.68     20.76 o
  -2   0  10       44.16       44.59      5.71 o
  -1   0  10      580.93      537.99     32.65 o
   0   0  10        1.43       -1.00      2.24 o
   1   0  10      493.03      478.14     32.74 o
   2   0  10       11.42       15.20      4.96 o
   3   0  10       64.79       53.73     12.41 o
   4   0  10     1747.21     1742.57     68.06 o
   5   0  10      185.98      201.98     23.94 o
   6   0  10      429.35      456.70     36.65 o
   7   0  10      413.99      449.20     37.40 o
   8   0  10      574.51      560.67     42.92 o
   9   0  10       70.64       75.13     17.42 o
  10   0  10       49.87       53.14     14.15 o
  11   0  10       46.81       46.09     14.57 o
  12   0  10       31.32       35.68     13.06 o
 -18   1  10        0.18       -2.83      2.83 o
 -17   1  10        9.68        8.53      7.80 o
 -16   1  10        2.80        1.74      6.16 o
 -15   1  10        2.90       -3.60      5.19 o
 -14   1  10        0.03       -0.31      1.60 o
 -13   1  10        0.10       -0.12      2.53 o
 -12   1  10       28.75       18.67      3.54 o
 -11   1  10        1.43        0.63      1.66 o
 -10   1  10       25.70       24.41      4.32 o
  -9   1  10        0.12        1.10      1.77 o
  -8   1  10       13.58       17.18      3.79 o
  -7   1  10        2.65        4.52      1.70 o
  -6   1  10        3.89        8.56      2.40 o
  -5   1  10      105.99      112.10      8.38 o
  -4   1  10       30.61       30.05      4.21 o
  -3   1  10      437.12      442.81     15.42 o
  -2   1  10       29.19       23.84      4.17 o
  -1   1  10       33.70       39.38      4.35 o
   0   1  10      514.35      527.11     25.07 o
   1   1  10       29.13       29.03      5.78 o
   2   1  10      124.13      113.25     17.20 o
   3   1  10       58.96       76.31      9.84 o
   4   1  10       38.46       50.31      8.27 o
   5   1  10       42.09       37.89      9.64 o
   6   1  10      162.41      153.28     15.23 o
   7   1  10        0.45        4.75      4.06 o
   8   1  10        9.86       12.69      5.58 o
   9   1  10       31.63       23.61      7.17 o
  10   1  10       19.71       23.00     11.84 o
  11   1  10       18.91       13.56      9.19 o
  12   1  10       35.06       23.39      8.20 o
 -20   2  10       28.81       33.98     11.55 o
 -19   2  10       30.45       27.14      9.53 o
 -18   2  10        7.35       12.15      4.97 o
 -17   2  10        3.97        9.41      4.72 o
 -16   2  10        0.30        1.88      3.26 o
 -15   2  10       29.26       49.18      9.28 o
 -14   2  10       27.15       15.18      8.09 o
 -13   2  10       88.26       86.08     11.28 o
 -12   2  10        3.99        1.65      2.26 o
 -11   2  10        7.37        2.21      1.72 o
 -10   2  10       29.10       34.53      4.96 o
  -9   2  10      175.04      184.12     10.94 o
  -8   2  10       82.99       83.77      7.34 o
  -7   2  10        1.68       -0.74      1.19 o
  -6   2  10      209.06      199.37     13.20 o
  -5   2  10      355.65      381.51     24.26 o
  -4   2  10      323.55      353.64     17.90 o
  -3   2  10       94.68       96.12      9.49 o
  -2   2  10       76.41       75.37      8.65 o
  -1   2  10      161.29      165.13     13.97 o
   0   2  10        8.92        6.83      3.02 o
   1   2  10       43.89       39.09      5.17 o
   2   2  10      154.86      161.38     13.97 o
   3   2  10      499.62      508.49     25.60 o
   4   2  10      304.12      266.79     18.99 o
   5   2  10      141.29      178.07     16.01 o
   6   2  10      110.06      122.03     13.59 o
   7   2  10      151.79      141.22     15.08 o
   8   2  10        1.31       -3.12      3.12 o
   9   2  10        1.66       10.73      4.70 o
  10   2  10       12.98       11.28      4.65 o
  11   2  10        7.25        2.86      2.66 o
  12   2  10       10.38       11.52      6.59 o
 -19   3  10        4.62        3.05      4.67 o
 -18   3  10        0.17       -3.61      3.61 o
 -17   3  10        2.21        8.57      5.40 o
 -16   3  10        2.11        4.05      4.39 o
 -15   3  10       18.38       21.58      8.77 o
 -14   3  10       10.13       19.66      6.30 o
 -13   3  10        5.01        0.22      5.75 o
 -12   3  10        9.58        0.97      2.19 o
 -11   3  10       26.93       27.56      6.25 o
 -10   3  10       25.71       33.00      7.12 o
  -9   3  10        6.90       10.14      4.98 o
  -8   3  10      224.90      198.84     12.43 o
  -7   3  10      227.06      212.46     10.29 o
  -6   3  10       58.07       55.58      7.07 o
  -5   3  10        0.88       -0.64      2.10 o
  -4   3  10        9.72        4.76      2.40 o
  -3   3  10       87.94       90.70     12.73 o
  -2   3  10       49.20       44.17      7.09 o
  -1   3  10      111.53      121.67     11.56 o
   0   3  10       45.05       40.29      7.05 o
   1   3  10       16.32        9.50      4.85 o
   2   3  10       25.20       26.04      5.71 o
   3   3  10      259.29      249.47     18.26 o
   4   3  10       15.96       29.82      6.88 o
   5   3  10       43.28       53.91      8.80 o
   6   3  10       32.89       35.35      7.76 o
   7   3  10       35.22       34.10      7.52 o
   8   3  10        5.31        7.37      3.32 o
   9   3  10        1.91        0.18      4.22 o
  10   3  10        2.75        0.07      2.61 o
  11   3  10        0.03        4.62      4.45 o
  12   3  10        2.53       -0.66      4.00 o
 -17   4  10       12.68       23.48      9.43 o
 -16   4  10       41.13       52.23     13.71 o
 -15   4  10       78.85       95.13     18.20 o
 -14   4  10       15.54       13.13      6.34 o
 -13   4  10       13.78       29.75      9.50 o
 -12   4  10        3.09        7.22      5.75 o
 -11   4  10       29.90       35.22     10.55 o
 -10   4  10        2.99        8.51      6.30 o
  -9   4  10        2.67        5.41      3.39 o
  -8   4  10       86.61       88.49     15.92 o
  -7   4  10       42.81       46.45      6.38 o
  -6   4  10       11.60       15.97      6.38 o
  -5   4  10        9.73        7.70      3.72 o
  -4   4  10       22.92       16.38      4.65 o
  -3   4  10       29.50       18.33      6.24 o
  -2   4  10       24.50       29.83      8.11 o
  -1   4  10      296.75      288.53     25.59 o
   0   4  10        4.17        0.71      5.09 o
   1   4  10      129.95      124.56     10.45 o
   2   4  10       42.11       44.03      6.31 o
   3   4  10      150.88      155.95     14.80 o
   4   4  10       74.48       57.17      9.33 o
   5   4  10        8.35        9.68      3.99 o
   6   4  10      154.24      146.35     15.31 o
   7   4  10        1.51        0.69      4.69 o
   8   4  10       22.95       21.20     10.25 o
   9   4  10        0.26        2.69      6.50 o
  10   4  10        0.39        0.87      5.82 o
  11   4  10       16.85       14.20      8.04 o
  12   4  10       22.18       14.76      8.37 o
 -15   5  10        3.81       13.16      7.55 o
 -14   5  10       48.08       55.63     14.47 o
 -13   5  10        2.29       -0.29      3.15 o
 -12   5  10        0.93        2.69      3.36 o
 -11   5  10       19.54       24.61      9.22 o
 -10   5  10        4.98        1.92      5.17 o
  -9   5  10       19.32       15.83      7.53 o
  -8   5  10        0.01       13.52      7.47 o
  -7   5  10        6.93        9.12      6.54 o
  -6   5  10        5.10        8.10      5.36 o
  -5   5  10        7.77        3.67      2.81 o
  -4   5  10       41.76       37.37      7.01 o
  -3   5  10      124.82      120.09     12.07 o
  -2   5  10       15.29        9.57      4.79 o
  -1   5  10       49.63       55.24     11.84 o
   0   5  10        4.59        3.97      9.79 o
   1   5  10        2.62        4.48      3.79 o
   2   5  10       78.08       71.95      8.63 o
   3   5  10        5.00       10.47      4.21 o
   4   5  10       70.73       63.24      9.88 o
   5   5  10        6.60        5.89      9.34 o
   6   5  10        1.00        2.95      3.11 o
   7   5  10        0.09        8.37      4.84 o
   8   5  10        1.76       -1.76      3.08 o
   9   5  10        2.03       -0.45      6.69 o
  10   5  10        0.00       -4.78      4.78 o
  11   5  10        2.28       -4.71      4.71 o
 -13   6  10       24.76       34.37     12.03 o
 -12   6  10       18.13       26.64      9.90 o
 -11   6  10        0.46       10.73      6.89 o
 -10   6  10        0.12       -2.99      3.33 o
  -9   6  10        0.34        7.16      5.54 o
  -8   6  10        0.10        3.48      4.21 o
  -7   6  10        1.10        0.41      4.84 o
  -6   6  10       28.22       28.12      9.90 o
  -5   6  10       25.78       36.36     10.39 o
  -4   6  10       25.39       24.07      9.32 o
  -3   6  10        0.01        3.63      3.57 o
  -2   6  10        6.62        3.70      6.71 o
  -1   6  10       53.81       58.76      7.76 o
   0   6  10       67.62       72.09     10.80 o
   1   6  10        1.84        0.90      2.66 o
   2   6  10       59.99       76.53     16.82 o
   3   6  10       63.69       77.06     16.97 o
   4   6  10        3.01       17.30      8.67 o
   5   6  10        0.63        2.89      5.09 o
   6   6  10        0.28       -0.27      3.33 o
   7   6  10        4.36        0.08      2.72 o
   8   6  10        1.54       15.29      5.44 o
   9   6  10       10.46       17.04      8.47 o
 -10   7  10       12.61        2.91      3.09 o
  -9   7  10        0.01        8.44      5.41 o
  -8   7  10        8.95        6.48      3.85 o
  -7   7  10        3.73        3.19      3.17 o
  -6   7  10        4.04        6.82      6.76 o
  -5   7  10       64.27       72.48     16.09 o
  -4   7  10       73.46       57.84     14.89 o
  -3   7  10      127.69      135.26     21.48 o
  -2   7  10       83.24       93.43     13.50 o
  -1   7  10        5.34        6.26     14.54 o
   0   7  10       12.84       15.46      6.44 o
   1   7  10        1.36        2.21      3.48 o
   2   7  10        2.69        1.95      3.38 o
   3   7  10        0.32        1.92      3.90 o
   4   7  10       42.10       56.48     15.53 o
   5   7  10        5.99        8.54      8.27 o
   6   7  10        4.60        0.32      3.45 o
  -6   8  10        6.78       18.33      8.02 o
  -5   8  10       49.46       58.22     15.02 o
  -4   8  10       89.48       80.76     17.65 o
  -3   8  10       56.61       67.69     11.95 o
  -2   8  10       59.96       54.60     11.09 o
  -1   8  10       23.37       25.77      8.08 o
   0   8  10        0.76        9.33      5.74 o
   1   8  10        0.60        0.27      3.23 o
   2   8  10       24.53       26.43     10.22 o
   3   8  10        0.45       -2.16      5.80 o
   4   8  10        8.70       16.74     14.73 o
   5   8  10        1.23       -0.35      5.37 o
  -2   9  10        9.02       20.37     13.99 o
  -1   9  10        2.16       -0.54      7.90 o
   0   9  10        9.05       24.82     13.83 o
   1   9  10        8.15        7.55      8.22 o
 -17   1  11       78.30       75.14     11.63 o
 -16   1  11        1.41       -0.27      2.14 o
 -15   1  11       19.15       25.08      6.36 o
 -14   1  11        0.04       -3.08      3.08 o
 -13   1  11        1.01        0.49      2.24 o
 -12   1  11       56.48       67.88      7.40 o
 -11   1  11      742.27      770.29     24.39 o
 -10   1  11      509.67      523.55     21.85 o
  -9   1  11      102.76       93.48      8.25 o
  -8   1  11       38.84       36.51      5.28 o
  -7   1  11        9.77       13.70      2.82 o
  -6   1  11       60.73       63.56      7.97 o
  -5   1  11       24.96       31.55      4.55 o
  -4   1  11      429.94      426.07     16.08 o
  -3   1  11       51.84       47.09      5.35 o
  -2   1  11       41.66       50.60      5.35 o
  -1   1  11       49.25       52.25      7.96 o
   0   1  11       55.75       60.25      8.55 o
   1   1  11       28.44       26.18      6.12 o
   2   1  11       78.63       82.98     10.37 o
   3   1  11      588.49      567.46     27.83 o
   4   1  11        7.96       27.96      7.33 o
   5   1  11      177.68      203.32     31.85 o
   6   1  11        2.70        3.55      3.66 o
   7   1  11        2.47        3.71     10.81 o
   8   1  11       18.83       21.89      6.53 o
   9   1  11        2.83       10.84      4.51 o
  10   1  11       66.95       80.19     12.48 o
  11   1  11       13.00       28.45     11.38 o
 -19   2  11        7.67        8.58      7.39 o
 -18   2  11        4.62       10.30      6.29 o
 -17   2  11        2.69        8.03      4.59 o
 -16   2  11        2.83        3.28      6.43 o
 -15   2  11        3.79        0.87      2.37 o
 -14   2  11        1.79        0.92      4.32 o
 -13   2  11       17.58       14.84      5.14 o
 -12   2  11       35.21       43.77      8.13 o
 -11   2  11       69.89       62.33      9.53 o
 -10   2  11        6.32        4.22      1.85 o
  -9   2  11       34.91       29.61      4.78 o
  -8   2  11      243.86      255.24     13.28 o
  -7   2  11       84.72       77.87      7.36 o
  -6   2  11      150.37      153.06     12.19 o
  -5   2  11      220.32      196.81     18.66 o
  -4   2  11       94.26       99.58     10.11 o
  -3   2  11       28.74       30.62      5.74 o
  -2   2  11        0.24       -1.62      2.40 o
  -1   2  11        5.44        3.54      2.38 o
   0   2  11        1.53       -0.02      1.93 o
   1   2  11        6.38        3.72      4.88 o
   2   2  11       11.19        6.49      8.28 o
   3   2  11        7.91        2.94      2.50 o
   4   2  11       79.06       69.96      9.96 o
   5   2  11       52.26       48.44      8.90 o
   6   2  11       34.39       31.69      7.63 o
   7   2  11        9.93       10.44      5.12 o
   8   2  11       42.67       61.02     10.42 o
   9   2  11       35.76       50.54      9.99 o
  10   2  11        5.32        5.37      3.40 o
 -18   3  11       19.07       16.89      8.83 o
 -17   3  11        8.27       16.96      7.49 o
 -16   3  11       39.19       35.14      8.39 o
 -15   3  11       63.15       68.10     11.47 o
 -14   3  11       52.27       79.34     11.93 o
 -13   3  11       25.67       26.35      7.01 o
 -12   3  11       51.73       61.84     10.24 o
 -11   3  11      333.09      366.64     23.56 o
 -10   3  11      154.03      172.51     21.49 o
  -9   3  11       20.48       31.30      9.40 o
  -8   3  11       29.84       24.59      5.04 o
  -7   3  11        0.93       -0.49      1.72 o
  -6   3  11        0.75        1.03      1.92 o
  -5   3  11       12.83       18.53      4.48 o
  -4   3  11      187.46      173.78     17.97 o
  -3   3  11       43.08       51.08     10.42 o
  -2   3  11      236.47      239.74     16.44 o
  -1   3  11      110.37       98.43     15.74 o
   0   3  11       71.95       92.20     10.77 o
   1   3  11       14.13       13.71      4.36 o
   2   3  11      175.18      185.16     16.14 o
   3   3  11      227.47      239.90     24.00 o
   4   3  11       42.70       41.17      8.28 o
   5   3  11        4.51        7.47      5.49 o
   6   3  11       43.49       62.62     10.38 o
   7   3  11       12.82        6.47      3.37 o
   8   3  11       10.79        2.24      5.63 o
   9   3  11        0.81        2.51      2.91 o
  10   3  11       39.38       36.22     11.19 o
 -16   4  11        6.52       10.20      7.41 o
 -15   4  11        9.67       13.26      7.55 o
 -14   4  11        0.05        6.81      5.97 o
 -13   4  11        2.42       -2.40      2.66 o
 -12   4  11       53.52       50.26     13.01 o
 -11   4  11        7.33       17.91      8.73 o
 -10   4  11       95.58      103.55     17.77 o
  -9   4  11       56.61       49.05     12.60 o
  -8   4  11        1.11        2.73      4.53 o
  -7   4  11        6.51       13.35      6.71 o
  -6   4  11       36.25       38.39      7.32 o
  -5   4  11        0.04       -0.33      2.49 o
  -4   4  11       17.65        9.14      3.37 o
  -3   4  11       60.03       60.25     11.04 o
  -2   4  11        0.18        0.13      3.31 o
  -1   4  11       41.61       39.38      9.97 o
   0   4  11        2.23       -1.81      1.81 o
   1   4  11       59.15       69.68      9.73 o
   2   4  11      113.64       96.02     12.04 o
   3   4  11        0.07        2.34      2.40 o
   4   4  11       77.78       87.99     11.77 o
   5   4  11       20.17       22.08      6.19 o
   6   4  11        4.14        2.72      3.15 o
   7   4  11        3.78        4.74     14.11 o
   8   4  11        0.04        5.10      6.81 o
   9   4  11       23.46       33.44     11.86 o
  10   4  11       25.37       21.70      8.86 o
 -14   5  11        0.01        7.37      3.22 o
 -13   5  11       12.17       39.65     12.09 o
 -12   5  11       24.48       36.17     12.32 o
 -11   5  11      129.52      136.26     21.32 o
 -10   5  11      145.14      164.54     23.08 o
  -9   5  11       16.30       24.93      9.62 o
  -8   5  11       41.55       39.53     11.47 o
  -7   5  11       13.37        9.35      6.75 o
  -6   5  11        4.99       11.26      7.42 o
  -5   5  11        0.62       -0.17      4.80 o
  -4   5  11       87.79       75.39     11.24 o
  -3   5  11       28.83       25.87      6.59 o
  -2   5  11        7.41        3.33      3.25 o
  -1   5  11      101.44      113.17     17.40 o
   0   5  11        0.26        0.87      3.09 o
   1   5  11        4.11        2.09      4.06 o
   2   5  11        6.12        6.51      2.98 o
   3   5  11       26.27       27.45      9.62 o
   4   5  11       11.80        5.82      4.90 o
   5   5  11        3.99        4.20      3.18 o
   6   5  11       59.90       77.63     12.00 o
   7   5  11        8.88       39.42     27.38 o
   8   5  11        5.34       14.99      8.36 o
   9   5  11        0.07        5.51      9.67 o
 -12   6  11       54.00       89.38     18.26 o
 -11   6  11        2.27        6.13      5.27 o
 -10   6  11        2.17       13.08      6.83 o
  -9   6  11        1.45       -1.64      3.64 o
  -8   6  11        0.33        2.66      5.67 o
  -7   6  11        0.96        6.64      6.39 o
  -6   6  11        0.02       10.03      7.59 o
  -5   6  11       41.06       55.31     15.42 o
  -4   6  11       10.44       17.61      8.71 o
  -3   6  11        9.43       11.58      6.34 o
  -2   6  11        3.48       23.24      9.87 o
  -1   6  11        0.14        2.26      1.87 o
   0   6  11        1.84        0.56      3.26 o
   1   6  11        6.05       -4.39      4.39 o
   2   6  11        1.86       13.33      5.38 o
   3   6  11       33.84       55.27     14.23 o
   4   6  11       85.85       86.36     19.26 o
   5   6  11       36.79       32.34      7.69 o
   6   6  11        7.05        1.64      3.23 o
   7   6  11        2.03       17.77      9.05 o
  -8   7  11       21.68       47.79     16.66 o
  -7   7  11       10.38       11.81      5.50 o
  -6   7  11       21.07       14.07      8.35 o
  -5   7  11       62.46       48.59     13.05 o
  -4   7  11       76.08       60.33     15.79 o
  -3   7  11      117.18       84.30     17.48 o
  -2   7  11        0.14        3.69      5.31 o
  -1   7  11       26.08       21.29      7.05 o
   0   7  11        0.21       27.62     13.62 o
   1   7  11        6.93        9.25      6.49 o
   2   7  11        0.26        4.43      3.46 o
   3   7  11        0.45       -4.63      5.20 o
   4   7  11       17.29        4.23      3.53 o
   5   7  11        0.46       -1.99      5.97 o
  -4   8  11       12.22       -5.65      7.05 o
  -3   8  11       17.62       25.80     13.03 o
  -2   8  11        6.11       11.72      9.56 o
  -1   8  11        2.93        7.69     13.43 o
 -17   0  12       34.50       65.27     19.00 o
 -16   0  12       25.89       33.69     12.78 o
 -15   0  12       16.10       28.92     11.34 o
 -14   0  12        0.09        4.36      5.34 o
 -13   0  12       62.83       77.72     10.74 o
 -12   0  12        3.26       12.00      5.15 o
 -11   0  12      710.46      722.36     31.01 o
 -10   0  12        0.38        0.53      5.87 o
  -9   0  12      101.97      105.54     11.40 o
  -8   0  12       15.88       17.95     14.75 o
  -7   0  12       94.06       93.46     10.32 o
  -6   0  12      919.93      949.20     31.73 o
  -5   0  12      302.14      346.88     18.88 o
  -4   0  12      330.10      311.34     17.65 o
  -3   0  12       49.70      100.14     15.52 o
  -2   0  12      182.45      175.94     20.64 o
  -1   0  12       45.91       48.59     11.30 o
   0   0  12       11.68        7.87      5.08 o
   1   0  12      464.50      442.42     34.52 o
   2   0  12       55.17       62.35     13.76 o
   3   0  12       37.05       48.88     12.30 o
   4   0  12      174.48      179.64     23.83 o
   5   0  12       17.36       19.46      8.71 o
   6   0  12       27.33       19.63      9.87 o
   7   0  12        5.31        4.68      5.72 o
   8   0  12       28.54       47.32     14.15 o
   9   0  12        2.40        0.09      3.96 o
 -17   1  12       14.55        7.21      7.98 o
 -16   1  12        1.05       -2.08      4.40 o
 -15   1  12        0.11       -0.86      5.16 o
 -14   1  12       12.73        6.97      3.43 o
 -13   1  12       44.71       33.75      7.34 o
 -12   1  12        6.19        8.12      3.44 o
 -11   1  12       17.86       19.76      4.36 o
 -10   1  12       10.54        8.41      3.06 o
  -9   1  12       15.30       25.23      4.68 o
  -8   1  12      206.65      208.82     12.68 o
  -7   1  12       12.30       12.91      2.82 o
  -6   1  12       56.31       45.51      5.51 o
  -5   1  12        3.80       -0.22      2.46 o
  -4   1  12        5.38        1.43      3.01 o
  -3   1  12       57.34       50.43      8.00 o
  -2   1  12       16.05       14.99      4.12 o
  -1   1  12       94.87       83.76     10.25 o
   0   1  12        8.23       10.39      6.37 o
   1   1  12        0.32       -0.97      6.32 o
   2   1  12        6.10        4.33      3.31 o
   3   1  12       31.56       22.99      6.33 o
   4   1  12      107.49      103.99     12.93 o
   5   1  12       35.99       36.67      8.14 o
   6   1  12        0.74        0.82      5.03 o
   7   1  12       34.30       32.80      8.14 o
   8   1  12        4.75        3.48      2.56 o
   9   1  12        1.35       -3.31      5.87 o
 -18   2  12       29.46       33.58     11.18 o
 -17   2  12       10.69        9.08      6.45 o
 -16   2  12        0.49        6.95      4.74 o
 -15   2  12       11.48       20.81     11.69 o
 -14   2  12       63.70       63.17     10.58 o
 -13   2  12       14.12       18.48      7.61 o
 -12   2  12       42.20       34.31      7.60 o
 -11   2  12       70.54       66.99     10.41 o
 -10   2  12       49.69       53.63      8.83 o
  -9   2  12        5.17        5.04      2.31 o
  -8   2  12       10.85       16.20      3.69 o
  -7   2  12       12.74       10.98      3.78 o
  -6   2  12       20.77       17.39      4.73 o
  -5   2  12       58.13       65.66     11.48 o
  -4   2  12      144.54      146.84     12.85 o
  -3   2  12       13.94       20.35      5.33 o
  -2   2  12        6.72        4.86      2.89 o
  -1   2  12       13.19        7.45      3.26 o
   0   2  12       97.26       98.77     11.33 o
   1   2  12      100.76      101.29     15.58 o
   2   2  12       27.90       22.83      7.87 o
   3   2  12       37.68       25.93      6.66 o
   4   2  12       25.94       16.81     11.21 o
   5   2  12       52.31       64.56     12.05 o
   6   2  12        0.20       -0.69      2.50 o
   7   2  12      100.17      123.41     14.92 o
   8   2  12       96.73      131.72     26.51 o
 -17   3  12        1.58       -1.70      2.85 o
 -16   3  12        3.04        3.21      4.69 o
 -15   3  12        0.08        1.57      2.27 o
 -14   3  12        1.98        3.35      5.41 o
 -13   3  12        0.44        0.96      3.40 o
 -12   3  12        9.87       10.28      6.02 o
 -11   3  12       14.36       18.83      7.93 o
 -10   3  12       27.20       25.53      9.41 o
  -9   3  12       20.09       25.64      9.65 o
  -8   3  12       12.05       26.73      8.63 o
  -7   3  12        2.60        3.58      6.91 o
  -6   3  12       90.13      106.65     10.91 o
  -5   3  12      316.39      258.69     17.98 o
  -4   3  12      100.52      105.97     14.72 o
  -3   3  12       11.48        4.32      4.49 o
  -2   3  12       60.11       47.48      7.75 o
  -1   3  12       15.45       12.11      5.50 o
   0   3  12        1.24        4.27      3.21 o
   1   3  12       24.20       30.36      6.53 o
   2   3  12       14.59       17.45      5.37 o
   3   3  12        7.56        2.08      3.83 o
   4   3  12        0.22        9.08      4.25 o
   5   3  12       13.83       13.81      5.77 o
   6   3  12        6.05        6.35      4.15 o
   7   3  12        3.09        3.89      3.68 o
   8   3  12       27.35       27.49      9.84 o
 -15   4  12       11.07        3.46      4.19 o
 -14   4  12       10.12       23.18      8.65 o
 -13   4  12       20.53       27.64      9.57 o
 -12   4  12        3.51        4.47      4.85 o
 -11   4  12      124.69      149.82     21.97 o
 -10   4  12      107.27      104.43     18.02 o
  -9   4  12        0.07       16.94      8.60 o
  -8   4  12        2.18       26.51      9.54 o
  -7   4  12        0.04        2.14      6.10 o
  -6   4  12      100.29      119.46     18.87 o
  -5   4  12        6.59       11.62      6.99 o
  -4   4  12       65.86      100.63     11.29 o
  -3   4  12        4.16        6.20      3.16 o
  -2   4  12       12.06        8.75      5.67 o
  -1   4  12        3.84        2.04      2.68 o
   0   4  12        0.22       -0.45      1.92 o
   1   4  12       63.52       77.03     10.80 o
   2   4  12       12.68       16.37      5.76 o
   3   4  12       24.36       19.50      8.90 o
   4   4  12        7.74        8.69      3.95 o
   5   4  12        0.05        0.92      9.05 o
   6   4  12        9.29        0.76      4.75 o
   7   4  12        5.64        2.06      6.75 o
 -12   5  12        7.14       12.02      6.98 o
 -11   5  12       10.75       14.13      7.93 o
 -10   5  12        3.83        3.34      4.04 o
  -9   5  12       12.19        8.32      5.30 o
  -8   5  12       83.04       91.06     17.40 o
  -7   5  12       31.47       24.98      9.80 o
  -6   5  12       22.78       24.19      9.43 o
  -5   5  12       56.39       64.23     14.66 o
  -4   5  12        4.31        8.67      6.65 o
  -3   5  12       36.80       16.16      5.03 o
  -2   5  12        1.81       12.38      7.01 o
  -1   5  12       32.01       23.80      8.67 o
   0   5  12        2.33        5.11      5.33 o
   1   5  12        4.08       11.74      6.46 o
   2   5  12        2.24       -0.45      2.42 o
   3   5  12       20.08       18.97      5.61 o
   4   5  12        0.52        3.08      3.69 o
   5   5  12        0.94        3.71      3.54 o
   6   5  12       24.42       18.02      5.56 o
  -9   6  12        0.33       10.81      6.27 o
  -8   6  12       16.15       14.32      8.39 o
  -7   6  12        9.86       15.38      7.76 o
  -6   6  12        2.07        9.76      7.11 o
  -5   6  12        2.74       -0.38      2.99 o
  -4   6  12        0.08       15.94     11.14 o
  -3   6  12        1.73       -5.27      5.73 o
  -2   6  12        0.61        8.35      6.47 o
  -1   6  12        0.53        9.97      7.36 o
   0   6  12        4.33        9.69      6.04 o
   1   6  12        3.85        6.99      5.72 o
   2   6  12        2.98       -4.92      6.82 o
   3   6  12        8.42       29.65     11.71 o
   4   6  12       15.15       24.73     10.01 o
   5   6  12        2.98        3.50      6.46 o
  -3   7  12        3.89        2.03      4.36 o
   3   7  12        1.26       13.39      7.47 o
   4   7  12        0.08        5.73      5.73 o
  -4   8  12        0.00       31.37     12.03 o
 -16   1  13        5.08        6.10     12.34 o
 -15   1  13        8.33        9.32      5.13 o
 -14   1  13       14.34       22.45      5.90 o
 -13   1  13       70.48       74.31      9.68 o
 -12   1  13       45.45       55.73      7.82 o
 -11   1  13      111.06      116.62     11.03 o
 -10   1  13       31.47       40.05      7.39 o
  -9   1  13        6.26        4.12      1.91 o
  -8   1  13        7.64        2.27      1.65 o
  -7   1  13      108.67       99.65      7.74 o
  -6   1  13      157.52      159.69     19.06 o
  -5   1  13       19.70       26.47      6.06 o
  -4   1  13        2.55        8.08      5.53 o
  -3   1  13        0.31        9.62      3.78 o
  -2   1  13      117.17      125.62     12.82 o
  -1   1  13       95.09       94.97     12.78 o
   0   1  13       36.48       40.14      7.91 o
   1   1  13      184.85      204.45     17.43 o
   2   1  13      137.51      146.60     15.08 o
   3   1  13      143.53      124.15     14.39 o
   4   1  13        8.86        5.00      4.10 o
   5   1  13       11.96       12.07      4.79 o
   6   1  13        2.13        4.27      7.71 o
 -17   2  13        4.76       -3.30      5.75 o
 -16   2  13        7.61       11.77      7.57 o
 -15   2  13        1.69        0.54      3.04 o
 -14   2  13        0.54        4.80      3.20 o
 -13   2  13        1.11        0.79      3.43 o
 -12   2  13        0.02       -1.04      6.02 o
 -11   2  13        0.01       -2.71      4.13 o
 -10   2  13       21.89       21.98      5.86 o
  -9   2  13        1.95       11.11      6.74 o
  -8   2  13        0.17       12.03      6.83 o
  -7   2  13        4.68        9.31      3.65 o
  -6   2  13       23.95       22.96      5.59 o
  -5   2  13       65.37       53.19     11.13 o
  -4   2  13        7.43        5.00      6.50 o
  -3   2  13       10.13        7.49      3.57 o
  -2   2  13       10.01        6.28      4.29 o
  -1   2  13       14.54       11.72      4.21 o
   0   2  13        8.10        6.45      3.56 o
   1   2  13        8.32        6.77      4.67 o
   2   2  13       16.11        5.10      6.71 o
   3   2  13       22.30       22.55     10.56 o
   4   2  13       39.57       49.94      9.22 o
   5   2  13        2.04        8.18      8.25 o
   6   2  13        9.45        5.15      9.83 o
 -16   3  13        3.38        1.68      3.44 o
 -15   3  13        0.23       -4.77      4.77 o
 -14   3  13       11.26        7.39      4.33 o
 -13   3  13       54.82       62.69     14.86 o
 -12   3  13       51.13       46.01     12.24 o
 -11   3  13       12.02       21.28      8.47 o
 -10   3  13        0.77        4.66      5.65 o
  -9   3  13       24.65       25.66      9.00 o
  -8   3  13       56.25       45.10     11.65 o
  -7   3  13        1.79        1.02      4.54 o
  -6   3  13        4.89       12.22      4.53 o
  -5   3  13        2.92       17.12      5.10 o
  -4   3  13       27.07       24.30      7.42 o
  -3   3  13        4.90        6.02      4.06 o
  -2   3  13       10.29       10.07      3.58 o
  -1   3  13        1.39        4.82      3.17 o
   0   3  13       18.76       16.25      5.88 o
   1   3  13       78.81       69.71     10.40 o
   2   3  13       44.20       35.29      8.22 o
   3   3  13        3.11        9.62      6.44 o
   4   3  13       17.87       23.85     15.22 o
   5   3  13       87.83       93.51     13.15 o
   6   3  13       28.51       35.52     13.11 o
 -13   4  13        7.89       12.12      6.72 o
 -12   4  13        4.30       10.97      6.91 o
 -11   4  13       10.37        3.61      3.64 o
 -10   4  13        2.43        5.47      5.47 o
  -9   4  13        7.94        6.53      4.56 o
  -8   4  13       55.50       64.68     14.31 o
  -7   4  13       36.18       29.90     11.10 o
  -6   4  13        1.39        1.09      3.07 o
  -5   4  13        0.00        1.27      5.24 o
  -4   4  13        2.14        0.75      1.70 o
  -3   4  13        2.37        4.80      4.26 o
  -2   4  13        5.16        2.97      2.88 o
  -1   4  13        5.02       -0.51      3.67 o
   0   4  13        5.50        3.74      3.05 o
   1   4  13        8.66       -0.02      4.34 o
   2   4  13       12.87        6.90      3.63 o
   3   4  13        8.53       14.50      5.91 o
   4   4  13       10.96        6.71      4.85 o
   5   4  13        3.33        9.28      5.51 o
 -10   5  13        1.22        5.70      6.82 o
  -9   5  13        1.76        4.50      6.51 o
  -8   5  13       23.90       19.72      8.67 o
  -7   5  13        1.33        3.11      5.93 o
  -6   5  13       16.94        7.65      6.31 o
  -5   5  13       16.66       32.16     11.23 o
  -4   5  13        0.11       -1.48      5.49 o
  -3   5  13        5.16        5.19      5.29 o
  -2   5  13       46.80       44.13     10.51 o
  -1   5  13       26.67       20.49      8.16 o
   0   5  13        0.43        2.39      5.79 o
   1   5  13       17.35        1.74      4.53 o
   2   5  13       18.79       37.91      8.61 o
   3   5  13        0.71       11.91      6.25 o
   4   5  13        0.36        4.00      5.23 o
   1   6  13        3.17        2.16      2.99 o
   2   6  13        2.99       26.44     11.13 o
   3   6  13       30.64       64.93     17.18 o
 -15   0  14       46.10       50.41     16.34 o
 -14   0  14       27.71       28.62     12.26 o
 -13   0  14      106.64      115.50     21.77 o
 -12   0  14       69.38       61.65      9.93 o
 -11   0  14      106.25      106.31     12.82 o
 -10   0  14      126.45       96.66     11.81 o
  -9   0  14        1.12       -2.92      2.92 o
  -8   0  14        2.94       10.67      5.42 o
  -7   0  14      240.66      223.05     24.29 o
  -6   0  14      221.97      255.23     25.46 o
  -5   0  14       92.32      121.49     17.95 o
  -4   0  14      250.85      236.83     25.12 o
  -3   0  14       19.11       20.08      7.06 o
  -2   0  14      147.45      139.49     20.41 o
  -1   0  14       75.98       76.95     15.27 o
   0   0  14        2.75       13.83      7.62 o
   1   0  14        0.35       -0.59      3.38 o
   2   0  14        3.72        0.48      3.17 o
   3   0  14        7.41       -5.85      5.85 o
   4   0  14        0.77       -2.11      3.68 o
 -15   1  14       15.93       17.75      6.97 o
 -14   1  14       18.16       18.63      5.13 o
 -13   1  14        5.11        3.80      2.86 o
 -12   1  14        1.18        2.78      2.57 o
 -11   1  14       27.83       31.06      5.84 o
 -10   1  14       28.86       19.96      4.41 o
  -9   1  14       32.56       27.06      5.17 o
  -8   1  14        6.35       11.01      3.83 o
  -7   1  14       18.71       11.15      8.63 o
  -6   1  14       44.50       38.63     10.02 o
  -5   1  14       13.31        5.38      3.87 o
  -4   1  14        0.05        1.51      1.99 o
  -3   1  14        0.13        3.83      2.20 o
  -2   1  14       11.36       36.35     34.80 o
  -1   1  14        3.54        9.44      4.44 o
   0   1  14       10.91       20.08      5.92 o
   1   1  14       16.38       16.81      5.51 o
   2   1  14        0.28        7.96      4.37 o
   3   1  14        0.22        1.15      3.67 o
   4   1  14        0.04        0.04      6.09 o
 -16   2  14        8.00       11.12      7.39 o
 -15   2  14       20.34       19.24      6.85 o
 -14   2  14        0.00        2.98      3.06 o
 -13   2  14       45.99       70.24     16.67 o
 -12   2  14      107.70       98.13     13.05 o
 -11   2  14       64.32       55.11      9.98 o
 -10   2  14        0.59        7.10      6.10 o
  -9   2  14       24.48       30.79     10.39 o
  -8   2  14       66.41       88.09     16.57 o
  -7   2  14       45.92       47.09      8.13 o
  -6   2  14        0.02        0.31      2.34 o
  -5   2  14       17.62       18.61      7.66 o
  -4   2  14       19.57       22.37      5.88 o
  -3   2  14        3.74        3.43      2.27 o
  -2   2  14       16.24       16.82      5.39 o
  -1   2  14       20.91       28.06      6.74 o
   0   2  14       20.54       23.75      6.59 o
   1   2  14       13.89       11.43      4.84 o
   2   2  14        1.76       -2.62      2.62 o
   3   2  14        6.09        5.34      3.12 o
   4   2  14        2.43        9.81      7.41 o
 -14   3  14       16.48       11.50      6.81 o
 -13   3  14        1.38        7.75      6.77 o
 -12   3  14        2.32        1.25      3.97 o
 -11   3  14        1.58        4.02      6.24 o
 -10   3  14        3.00       -2.70      4.40 o
  -9   3  14        0.66       -0.50      3.21 o
  -8   3  14        1.59       -0.13      3.90 o
  -7   3  14        5.63       12.54      7.36 o
  -6   3  14        4.24        6.13      3.70 o
  -5   3  14       21.14       22.02      9.75 o
  -4   3  14        3.40       -1.44      3.48 o
  -3   3  14        4.61       13.77      6.85 o
  -2   3  14        6.83        4.36      2.74 o
  -1   3  14        0.93       -1.14      2.21 o
   0   3  14        0.06        2.97      5.95 o
   1   3  14        1.16        2.07      6.68 o
   2   3  14        0.03        3.45      3.50 o
   3   3  14        3.53        7.38      7.38 o
   4   3  14        8.46       11.33      7.13 o
 -10   4  14       12.18        6.13      7.47 o
  -9   4  14       59.34       76.79     16.81 o
  -8   4  14       44.82       54.65     13.87 o
  -7   4  14        0.07       19.99      9.57 o
  -6   4  14        5.83       -1.47      3.39 o
  -5   4  14       10.36        2.38      4.61 o
  -4   4  14        3.33       16.95      9.31 o
  -3   4  14        1.22        1.42      2.38 o
  -2   4  14       33.93       44.91     11.27 o
  -1   4  14       28.53       25.49      9.43 o
   0   4  14        2.15        6.27     11.56 o
   1   4  14        2.11       10.54      7.28 o
   2   4  14        0.54        6.29      5.68 o
   3   4  14        2.18        9.52      5.54 o
  -1   5  14        6.80       -5.36      5.59 o
   0   5  14        9.45       21.56      9.56 o
   1   5  14        0.06        4.46      6.00 o
   2   5  14        4.38       26.82     10.99 o
 -14   1  15        1.51       -4.65     11.04 o
 -13   1  15        1.01        7.09      3.57 o
 -12   1  15        0.69        0.03      2.05 o
 -11   1  15        0.68        9.82      6.58 o
 -10   1  15        5.42        9.24      5.52 o
  -9   1  15       15.07       12.00      7.50 o
  -8   1  15       15.27        8.04      3.50 o
  -7   1  15        0.37        0.87      5.04 o
  -6   1  15        1.00       -3.13      3.34 o
  -5   1  15       21.97       19.42      5.51 o
  -4   1  15       43.58       37.33      7.55 o
  -3   1  15        8.28       17.04      5.73 o
  -2   1  15        7.49        5.39      4.24 o
  -1   1  15        8.92       19.41      5.88 o
   0   1  15       15.95       21.87      6.80 o
   1   1  15       69.83       82.50     13.73 o
   2   1  15       30.44       20.21     10.97 o
 -14   2  15        0.07        6.03      3.40 o
 -13   2  15        0.60        3.93      4.70 o
 -12   2  15        2.61        8.90      6.76 o
 -11   2  15        3.05       13.38      7.71 o
 -10   2  15        2.67       -0.05      2.96 o
  -9   2  15        1.54       12.72      7.88 o
  -8   2  15        7.87        7.07      4.56 o
  -7   2  15       21.65       20.61      5.79 o
  -6   2  15       25.92       26.18      6.82 o
  -5   2  15        1.80        6.95      5.23 o
  -4   2  15        0.02        8.70      3.95 o
  -3   2  15        7.66        7.66      4.25 o
  -2   2  15        0.57        0.20      2.47 o
  -1   2  15        0.03        0.83      6.83 o
   0   2  15       13.42        6.30      6.51 o
   1   2  15       10.97       29.94     11.03 o
 -10   3  15        1.01       -4.79      6.16 o
  -9   3  15        5.75       10.23      5.41 o
  -8   3  15       33.79       43.23     11.99 o
  -7   3  15       23.50       27.52     10.10 o
  -6   3  15        0.02       11.11      7.13 o
  -5   3  15        0.14        2.84      2.22 o
  -4   3  15        6.84        4.88      3.00 o
  -3   3  15       13.76       15.44      7.13 o
  -2   3  15        3.39        3.76      4.05 o
  -1   3  15        0.71       -3.05      3.05 o
   0   3  15       14.97       12.14      8.28 o
   1   3  15       13.48       12.08      5.41 o
  -2   4  15        0.64       -6.50      7.07 o
  -1   4  15        0.01       -3.34      4.42 o
   0   4  15        0.02       -6.61      6.61 o
   1   4  15        0.95       -3.10      6.47 o
  -9   0  16        0.42        3.52      4.92 o
  -8   0  16       12.41       16.69      7.42 o
  -7   0  16        1.62        3.07      3.14 o
  -6   0  16        1.77       -2.50      4.01 o
  -5   0  16        2.78        8.42      6.04 o
  -4   0  16        3.12       11.45      6.35 o
  -3   0  16       15.61       29.87     10.48 o
  -2   0  16        1.88        7.52      5.51 o
 -11   1  16       10.54       19.18      9.32 o
 -10   1  16        8.24        2.23      3.46 o
  -9   1  16       17.25       17.12      8.63 o
  -8   1  16       32.56       32.20     10.80 o
  -7   1  16       12.01       15.32      5.52 o
  -6   1  16        3.72        2.80      3.47 o
  -5   1  16        2.54        6.76      4.03 o
  -4   1  16        1.62        6.36      3.90 o
  -3   1  16        2.12       11.31      6.81 o
  -2   1  16        0.64        7.41      7.21 o
  -9   2  16       13.15       21.07      9.90 o
  -8   2  16        7.17        7.05      7.61 o
  -7   2  16       31.00       32.62     11.39 o
  -6   2  16       81.45       93.00     12.39 o
  -5   2  16       22.63       31.99     10.07 o
  -4   2  16        4.17       11.65      5.92 o
  -3   2  16       10.30        8.10      5.68 o
  -2   2  16       13.64       17.50      6.94 o
  -4   3  16        4.41        3.59      5.12 o
  -3   3  16        0.17        0.64      4.34 o
  -2   3  16        7.61        6.08      6.05 o
 
